# Supplementary material for: Editorial: Coronavirus Disease (COVID-19): Psychological and Behavioral Consequences of Confinement on Physical Activity, Sedentarism, and Rehabilitation
Source: Front Psychol. 2022 Mar 22;13:816368. doi: 10.3389/fpsyg.2022.816368 (PMC8982675; doi:10.3389/fpsyg.2022.816368)
Supplement: Supplementary file 1 [file Table_1.xlsx]

## Sheet: Tabelle1
Study title	Authors	Editor	Publication date	Country	Keywords	N	Target group	Methods	Analysis	Times of measurement	Second measurement: Same or different sample?	Study design	Results	Publication type
The Relationship Between Physical Activity and Quality of Life During the Confinement Induced by COVID-19 Outbreak: A Pilot Study in Tunisia	Maamer Slimani, Armin Paravlic, Faten Mbarek, Nicola L. Bragazzi, David Tod	RV	2020-08-07	Italy, Slovenia, Tunisia, Canada, UK	coronavirus, COVID-19, prevention, psychosocial, confi	216 participants (men: n = 112, women: n = 114)	No special target group (inclusion criteria: (i) age in the range 18–30 years; (ii) not using alcohol, drugs, or other substances; and (iii) no co-morbidities and/or orthopedic limitations that could interfere with the perceived QoL or level of PA)	Participants were divided into three groups, i.e. inactive group (IG), minimally active group (MAG) and health-enhancing PA group (HEPAG). Survey: IPAQ-BREF, WHOQOL-BREF	Descriptive statistics; Mann-Whitney U tests for differences in PA level and QoL; Kruskal-Wallis tests for differences between different categories of participants based on their PA; post hoc comparisons with Bonferroni corrections; Spearman's Rho for bivariate correlations (PA level and QoL domains)	1	N/A	Cross-sectional	MAG and HEPAG have better total PA, physical, psychological, social, and environmental QoL domains scores than IG (all, p < 0.01). Small to large correlations (r ranging from 0.14 to 0.72) were also observed between total PA, total walking activity, total moderate-intensity PA, total vigorous-intensity PA, and QoL domains (all, p < 0.01)	Original research article
Born to Run Out of COVID-19: What Gives Us Wings	Luca Filipas, Antonio La Torre, Livio Luzi, Roberto Codella	LM	2020-08-25	Italy	global health, physical activity, Olympics, endurance running, metabol	N/A	N/A	N/A	N/A	N/A	N/A	N/A	Due to the pandemic, the possibilities of being physically active are sharply reduced which increases the risk of developing cardiovascular and metabolic diseases. The pandemic could have a long-lasting effect on people's PA. Reduced PA and quarantine periods are associated with decreased mental well-being. Even brief periods of physical inactivity can lead to negative health effects, but a seden…	Opinion article
Changes in Diet, Sleep, and Physical Activity Are Associated With Differences in Negative Mood During COVID-19 Lockdown	Joanne Ingram, Greg Maciejewski, Cristopher J. Hand	JG	2020-09-02	Scottland, UK	COVID-19, lockdown, diet, sleep, physical activity, alcohol, mood, mental health	399	Scottish nationals/long-term residents; range: 18–72 years	Questionnaires: demographic questions; questions about COVID-19; questions about current social behavior and exercise behavior; 18-item multiple-choice checklist asking for activities outside the working hours; Changes in health behaviours (drinking, diet, sleep quality) with a 5-point scale, Negative Mood Score: Profile of Mood State (POMS)	A series of Pearson’s chi-square (χ2) analyses were conducted to explore the associations between socio-demographic factors and COVID-19 induced change on changes in health behaviors. A series of Spearman’s correlations were conducted to analyze relationships between changes in health behaviors – positive correlations represented ‘positive’ changes in the health behaviors (reduced alcohol consump…	1; 3 regarding Negative Mood Scale (gradual easing of lockdown)	same sample (N= 275)	Both	Poorer diet was linked to more-negative mood, and to changes to working status. Poorer sleep quality was linked with more-negative mood, and with ‘shielding’ from the virus. Being less physically active was related to more-negative mood and student status, whereas being more physically active was linked to having or suspecting COVID-19 infection within the household. Increased alcohol consumption…	Brief Research Report ARTICLE
Does Distance Produce Beauty? The Influence of COVID-19 Lockdown on the Coach-Athlete Relationship in a Chinese Football School	Juan Li, Hongyan Gao, Pan Liu, Caixia Zhong	MG	2020-09-11	China	COVID-19, lockdown, coach-athlete relationship, Chinese football school, improvemen	221 male football players (190 or 197 valid questionnaires respectively)	Youth Chinese football players, aged 13-19 years, in one professional football school	Questionnaire: Chinese version of the Coach-Athlete Relationship Questionnaire (CART-Q) (closeness, commitement, complementarity); age; region	T-test for normally distributed date; Rank- sum test for non-normally distributed data; Mann-Whitney U test; Pearson correlation coefficient of each test variable and conducted comparative studies based on age groupings and regional differences.	2: before lockdown from January 4–17 2020 (paper questionnaire) and again after lockdown on April 17, 2020 (electronic questionnaire)	same sample	Longitudinal	The mean values of the three dimensions of coach-athlete relationship after lockdown are higher than those before lockdown, which is contrary to the expected results; lockdown has different effects on closeness, commitment, and complementarity at different ages; the relationship between the impact of lockdown on the coach-athlete relationship and the severity of the epidemic of each province is n…	Original research article
The Effect of COVID-19 Confinement in Behavioral, Psychological, and Training Patterns of Chess Players	Juan Pedro Fuentes-García, María José Martínez Patiño, Santos Villafaina, Vicente Javier Clemente-Suárez	RV	2020-09-11	Spain, Colombia	chess, physical activity, psychological inflexibility, personality, anxiety, stress	450	chess players from countries where confinement was mandatory	Online questionnaire: personal information, Academic and Sport-Related Information, Individual Perceptions About COVID-19 Crisis in a Likert 1–5 Scale, Psychological Profile: Big Five Personality Inventory, UCLA Loneliness Scale, Acceptance and Action Questionnaire-II (measuring psychological inflexibility), State-Trait Anxiety Inventory (STAI) short form	According to their ELO-score, participants were divided into four groups: Professional players, High-performance players, Competitive players and Amateur players. The Chi-Square tests were performed (χ2) to analyze the ordinal categorical variables related to the number of chess and physical activity practises. Mann-Whitney U tests were conducted to investigate gender-based differences in ELO and…	1 (during confinement: between March 3, 2020 and April 14, 2020)	N/A	Cross-sectional	Results showed that chess players significantly decreased physical activity per day while increased chess practise during the confinement period. However, anxiety levels remained moderate despite the anti-stress effects of physical activity. Amateur players showed a significantly higher level of social alarm than professional and high-performance players. Moreover, professional players showed hig…	Original research article
Design and Validation of a Scale for Measuring Well-Being of Children in Lockdown (WCL)	Naiara Berasategi, Nahia Idoiaga, Maria Dosil, Amaia Eiguren	RV	2020-09-18	Spain	children, well-being, scale, validation, lockdown, COVID-19	1046	Children (aged between 2 and 14 years)	Design and validate a survey about “Well-being of Children in Lockdown” (WCL) consisting of 6 dimensions: Emotions (5 items), Playful and creative activities (4 items), Academic (3 items), Addictions (4 items), Routine (4 items), and Physical activity (2 items). 4-point Likert-type scale ranging from strongly agree (4) to strongly disagree (1). Expert consideration and pilot study before the actu…	For the purpose of comparing the proposed measurement scale, exploratory factor analysis was carried out to identify the number and composition of the common factors (latent variables) necessary to explain the common variance of all items analyzed and to thus validate the scale. The calculation that determines the desired sample for this type of research is calculated through a statistical platfo…	1 (during confinement) (+ pilot study with 65 participants)	N/A	(Cross-sectional)	The survey, entitled “Well-being of Children in Lockdown” (WCL), is composed of six subscales: Emotions, Playful and creative activities, Education, Addictions, Routine, and Physical Activity. Exploratory factor analyses indicate that all the reliability indices were acceptable. The survey demonstrated adequate reliability (alpha = 0.804). We were thus able to confirm the validity of this simple …	Original research article
Moderation Effect of Physical Activity on the Relationship Between Fear of COVID-19 and General Distress: A Pilot Case Study in Arabic Countries	Tareq A. Alsalhe , Sulaiman O. Aljaloud, Nasr Chalghaf , Noomen Guelmami , Dallal W. Alhazza, Fairouz Azaiez and Nicola Luigi Bragazzi	MG	2020-09-23	Saudi Arabia, Tunisia, Italy, Canada	COVID-19, fear, gender, general distress, physical activity, partial least square modeling	459	Residents in four Arab countries (Saudi Arabia, Algeria, Tunisia, Libya)	The “Fear of COVID-19” Scale, the short form of the “International Physical Activity Questionnaire,” and the “Perceived Stress Scale” questionnaires were disseminated by emails and social networks via Google Forms.	SMARTPLS software was used for PLS path modeling. First, the measurement model was evaluated and then the structural model was assessed.	1	N/A	Cross-sectional	Results confirmed the links between level of physical activity, fear of COVID-19, and gender, showing a significant mediating effect of the fear of COVID-19 on the relationship between gender and general distress. The level of physical activity was also found to influence the fear of COVID-19, varying depending on gender. In addition, the model highlighted the presence of a moderation effect of t…	Original research article
When Pandemic Hits: Exercise Frequency and Subjective Well-Being During COVID-19 Pandemic	Ralf Brand , Sinika Timme and Sanaz Nosrat	MB	2020-09-24	Germany, US	mood, motivation, physical activity, habit, health	13,696 respondents in 18 countries		Online survey: Exercise behavior (typical and during COVID-19) (“never,” “1 day or less,” “2–3 days,” “4–5 days,”“almost every day”), Mood (POMS)	Mixed (fixed and random) effects model regression using R; Cumulative link mixed-models (CLMM) were utilized to predict the probabilities of exercising at the five frequency levels during the pandemic by the five frequency levels of “exercise before the pandemic”. The variable “country of residence” was included as a random effect. A linear mixed model (LMM) was used to analyze the influence of e…	1 (between March 29, 2020 and May 7, 2020)	N/A	Cross-sectional	According to the prediction model, those who rarely exercise before a lockdown tend to increase their exercise frequency during it, and those who are frequent exercisers before lockdown tend to maintain it. With regards to subjective well-being, the data show that those who exercised almost every day during this pandemic had the best mood, regardless of whether or not they exercised prepandemic. …	Original research article
Use of Data Mining to Determine Usage Patterns of an Online Evaluation Platform During the COVID-19 Pandemic	Rafael E. Reigal , José Luis Pastrana-Brincones , Sergio Luis González-Ruiz, Antonio Hernández-Mendo , Juan Pablo Morillo-Baro and Verónica Morales-Sánchez	RV	2020-09-25	Spain/Malaga	menpas, COVID-19, data mining, clustering, human behavior	11263 records in first measurement (Male: 32,74% and Female: 67,26%) and 20627 in second measurement (Male: 37,11% and Female: 62,89%)	Records of people who took any of the following questionnaires: Competitive State Anxiety Inventory-2 (CSAI-2), State Trait Anxiety Inventory (STAI), Profile of Mood State (POMS), Resilence Scale (RS), Sport Performance Psychological Inventory (IPED), Maslach Burnout Inventory (MBI) and Self-concept Form-5 (AF-5) in MenPas	Cluster analysis techniques (Data Mining), specifically K-Means algorithms, analyzing the use of the following questionnaires on the MenPas platform: competitive State Anxiety Inventory-2 (CSAI-2), State Trait Anxiety Inventory (STAI), Profile of Mood State (POMS), Resilience Scale (RS), Sport Performance Psychological Inventory (IPED), Maslach Burnout Inventory (MBI) and Self-concept Form-5 (AF-…	Two cluster analyses for each type of questionnaire: 3 and 5 cluster analyses for 2019 and 2020. It has been taken in account the following attributes (variables): age, gender, sport, hours doing sport, marital status, educational level, profession and date. In addition, a decision tree has been built to respond to the following question in 2019 and 2020: “What is the profession of those who have…	2 (1: from March the 1st to April the 30th in 2019; 2: from March the 1st to April the 30th in 2020)	N/A	Longitudinal	The analyses have shown changes in cluster formation between 2019 and 2020 based on the variables gender, age, marital status or physical practice. Therefore, the analyses carried out have been sensitive to determine several profiles of people using the MenPas platform because there are changes in the characteristics of the user groups that have carried out the analyzed tests.	Original research article
Socio-Cognitive Factors Associated With Lifestyle Changes in Response to the COVID-19 Epidemic in the General Population: Results From a Cross-Sectional Study in France	Aymery Constant , Donaldson Fadael Conserve , Karine Gallopel-Morvan and Jocelyn Raude	MB	2020-09-29	France, US	COVID-19, confinement, physical activity, stress, coping strategics, barriers, eating habits	4005	residents in France	Online survey: Participants were asked whether they practiced five behaviors (i.e., screen watching, snacking, eating fruits and vegetables, exercising, and walking) less often, as often as, or more often than prior to the lockdown. Beliefs and expectations toward the COVID-19 epidemic were also assessed using an adapted version of Witte’s EPPM, together with sociodemographic and environmental va…	PPM factors were estimated using an unweightedleast-square factorial analysis, followed by a Promax rotation,a non-orthogonal (oblique) solution in which the factors areallowed to be correlated. This item reduction method established which ofthe 18 items belonged to domains or conceptual areas and whichitems should be maintained. Items are deleted if they loaded ontwo or more factors or if they e…	1 (between 8 and 20 April 2020, 3-4 weeks after the implementation of the lockdown)	N/A	Cross-sectional	More than 8 in 10 respondents reported unhealthy changes in lifestyle since the lockdown, mostly in relation to physical activity. The unhealthy changes were positively associated with male sex, living urban density, having a garden, financial difficulties because of COVID-19 and lack of fear control und negatively with cognitive avoidance. Less than 4 in 10 respondents reported healthy changes o…	Original research article
Corrigendum: Changes in Diet, Sleep, and Physical Activity Are Associated With Differences in Negative Mood During COVID-19 Lockdown	Joanne Ingram , Greg Maciejewski and Christopher J. Hand	N/A	2020-10-21	N/A	N/A	N/A	N/A	N/A	N/A	N/A	N/A	N/A	A correction has been made to Funding. The corrected statement reads as follows: Funding was awarded as part of a portfolio submission by the University of the West of Scotland to the Chief Scientist Office, part of the Scottish Government Health and Social Care Directorate.The authors apologize for this error and state that this does not change the scientific conclusions of the article in any wa…	Correction Article
COVID-19 and Quarantine: Expanding Understanding of How to Stay Physically Active at Home	Alberto Souza Sá Filho , Thiago Gottgtroy Miranda, Carolina Cavalcante de Paula, Silvio Roberto Barsanulfo , Diogo Teixeira , Diogo Monteiro , Luis Cid , Claudio Imperatori , Tetsuya Yamamoto , Eric Murillo-Rodriguez , Sandra Amatriain Fernández , Henning Budde and Sergio Machado	RV	2020-10-29	Brazil, Portugal, Mexico, Italy, Japan, Spain, Germany	(COVID-19, PA recommendations, home training, HIIT, immune system)	N/A	N/A	N/A	N/A	N/A	N/A	N/A	Recommendations for practicing exercise at home should be expanded, physical condition / training experience should be included. "Some PA is better than none". High-Intensity-Interval-Training is effective in improving physical fitness for healthy people and people with comorbidity and can be carried out at home. There are various options of carrying out HIIT training concerning type of exercises…	Opinion article
Mood Responses Associated With COVID-19 Restrictions	Peter C. Terry , Renée L. Parsons-Smith and Victoria R. Terry	RV	2020-11-04	Australia	affect, emotion, COVID-19, pandemic, mood profiling, BRUMS	1062 participants (386 male, 676 female)	N/A	Online study: Mood responses were collected using the Brunel Mood Scale via the "In The Mood" website	Once the raw scores were transformed into standard scores (T-scores), the mean mood profile of the whole sample, when plotted against relevant norms, represented an inverse iceberg profile. A seeded k-means cluster analysis with a prescribed six-cluster solution clearly identified the same six mood profiles previously reported in the literature. Single-factor MANOVAs were used to investigate the …	1 (during the period of restrictions from March to June, 2020)	N/A	Cross-sectional	The mean pattern of mood responses reflected an inverse iceberg profile, characterized by significantly elevated scores for tension, depression, anger, fatigue, and confusion, and below average scores for vigor; a profile associated with increased risk of mental health issues. Females reported more negative mood scores than males. Participants in the ≤ 25 age group reported the most negative prof…	Original research article
Impact of COVID-19 Social Distancing Restrictions on Training Habits, Injury, and Care Seeking Behavior in Youth Long-Distance Runners	David M. Bazett-Jones , Micah C. Garcia , Jeffrey A. Taylor-Haas , Jason T. Long , Mitchell J. Rauh , Mark V. Paterno and Kevin R. Ford	LM	2020-11-11	US	adolescent, track and field, cross-country, overuse, health care provider, athletic trainer	287	Runners 9–19 years of age who participated in long-distance running activities including team/clubcross-country, track and field (distances≥800 m), road races, or recreational running	A customized, open online questionnaire was provided to the participants. Participants responded to questions about demographics, running habits, RRIs, and health care provider visits 6-months before as well as during social distancing restrictions due to COVID-19.	Wilcoxon signed rank tests compared differences for ratio data and Chi-square tests were used to compare proportions before and during COVID-19 social distancing restrictions.	1 (during confinement, May-June 2020)	N/A	Cross-sectional	Compared to their pre-COVID-19 responses, youth long-distance runners reported lower distances run per week, fewer runs per week, fewer hard runs per week, fewer number of injuries, and fewer injuries per 1,000 km during the COVID-19 social distancing restrictions. A lower proportion of participants reported in-person health care provider visits and a lower proportion of visits were made to an at…	Original research article
Teacher's Physical Activity and Mental Health During Lockdown Due to the COVID-2019 Pandemic	Leire Aperribai , Lorea Cortabarria, Triana Aguirre, Emilio Verche and África Borges	RV	2020-11-11	Spain	COVID-19, mental health, physical activity, teacher, lockdown	345	Teachers currently teaching in Spain in primary and secondary education	A mixed methods design, known as the third paradigm (quantitative and qualitative data) has been used. A Google Form questionnaire that included information about sociodemographic variables, teaching working conditions, and outdoor and indoor physical activities. The Spanish version of the GHQ-12 measuring mental health. Open questions analyzed with the ALCESTE software.	Cronbach’s alpha was estimated to analyze the reliability index of the GHQ-12 scale. To analyze the effect of physical activity with t-test, the participants were divided into two groups, differentiating between those who performed less and more physical activity. Quantitative data were analyzed using the JASP software. Quantitative information was triangulated to explore which were the best pred…	1 (in the first three weeks of the lockdown, between the last week of April and the first week of May in 2020 and after 6 weeks that online education was established at all educational level)	N/A	Cross-sectional	Results showed that indoor physical activity acts as preventive in lockdown situations, whereas the level of activity does not affect mental health. Also, teachers have experienced higher levels of distress due to the workload generated during the lockdown. No statistically significant differences in mental health between teachers with high and low levels of physical activity were found.	Original research article
Physical Exercise and Immune System in the Elderly: Implications and Importance in COVID-19 Pandemic Period	Fabiana Rodrigues Scartoni, Leandro de Oliveira Sant’Ana , Eric Murillo-Rodriguez , Tetsuya Yamamoto , Claudio Imperatori , Henning Budde , Jeferson Macedo Vianna and Sergio Machado	RV	2020-11-19	Brazil, Mexico, Japan, Italy, Germany	COVID-19, elderly, health promotion, immune system, physical exercise	N/A	N/A	N/A	N/A	N/A	N/A	N/A	Thus, in this paper, we discussed the physical exercise as medicine if the training status is enough to protect the elderly against COVID-19 infection, about the role of physical activity on immunosuppression. Possible risks for COVID-19 infection, and the old training methods, such as no-load resistance training as possible resistance exercise strategies and high-intensity interval training, as …	Mini review article
The Rebooting in Sports and Physical Activities After COVID-19 Italian Lockdown: An Exploratory Study	Marco Guicciardi and Riccardo Pazzona	RV	2020-11-25	Italy	COVID-19, physical activity, sports, lockdown, regulatory self-efficacy	333	Active Italian adults, practicing different sports and physical activities, as soccer, basket, dance, running, and bodybuilding prevalently for at least 2 years with a frequency of two or more times a week.	Participants completed questionnaires using an online survey software (Lime Survey). The survey consists of two parts:the first one provided sociodemographic data (gender, age,province of residence, occupation) and some information about the physical activity performed before and during the lockdown.The second one comprised several scales: The Insomnia Severity Index (ISI), the Life Orientation T…	A MANOVA was used to assess if gender (male vs. female), age (younger vs. older), and environment (indoorvs. outdoor) affect sleep, regulatory self-efficacy, optimism, mood, and mental toughness. Effect sizes were calculated using partial eta square (η2p), with 0.01, 0.06, and 0.14 considered small, medium, and large effects, respectively. Significance was set at p < 0.05.	1: From June 1 to 30, 2020. Beginning of phase 2 (Rebooting) which followed the Italian lockdown from March to May 2020 (almost three months)	N/A	Cross-sectional	In outdoor physical activities, younger females showed less regulatory self-efficacy than older females, while younger males showed more regulatory self-efficacy than older males. In indoor physical activities, both genders showed similar scores of regulatory self-efficacy related to age, but the patterns between males and females were slightly inverted. A statistically significant interaction be…	Brief Research Report ARTICLE
Perception of the Sports Social Environment After the Development and Implementation of an Identification Tool for Contagious Risk Situations in Sports During the COVID-19 Pandemic	José Ramón Lete-Lasa, Rafael Martín-Acero, Javier Rico-Díaz , Joaquín Gómez-Varela and Dan Río-Rodríguez		2020-11-26
Chinese College Students Have Higher Anxiety in New Semester of Online Learning During COVID-19: A Machine Learning Approach	Chongying Wang , Hong Zhao and Haoran Zhang	JG	2020-12-03	China	COVID-19, college students, anxiety, new semester, machine learning, XGBoost mode	1172	Non-graduating undergraduate students aged between 18 and 22 from 34 provincial-level administrative units and 260 cities in China			2 measurements. 1: February 15 to 17, 2020, before the new semester started; 2: March 15 to 17, 2020, 1 month after the new semester based on online learning had started	Same sample	Longitudinal	Tere were 184 (15.7%) and 221 (18.86%) students who met the cut-off of 50 and were screened as positive for anxiety, respectively, in the two investigations. The mean SAS scores in the second test was significantly higher than those in the first test (P<0.05). Significant differences were also found among all males, females, and students majoring in arts and sciences between the two studies (P<0.…	Original research article
The Influence of Factors Such as Parenting Stress and Social Support on the State Anxiety in Parents of Special Needs Children During the COVID-19 Epidemic	Jie Ren , Xingkai Li , Shudan Chen, Suiqing Chen and Yangang Nie	LM	2020-12-10	China	parents of special needs children, state anxiety, COVID-19, parenting stress, social support	1451	Parents of special needs children (autism, intellectual disability, visual impairment, and hearing impairment) in Guangdong Province of China	Bespoke questionnaires of children’s and parent’s mental and behavioral problems during the epidemic were used in the study (Demographic Information and General Situation Under COVID-19, Mental and Behavioral Problems of Children During COVID-19, Mental and Behavioral Problems of Parents During COVID-19). We also used the State Anxiety Inventory (S-AI), the Parenting Stress Index—Short Form-15 (P…	The data used in the study were pooled from an online survey of parents of special needs children and analyzed by one-way analysis of variance (ANOVA) and multiple linear regression. ANOVA was carried out to compare the effects of gender, educational background, family monthly income, employment situation during the epidemic, and children’s types of disabilities on parents’ state anxiety. For the…	1: from February 18 to February 22, 2020	N/A	Cross-sectional	ANOVA results showed that educational background, family monthly income, and type of their child’s disability made parents’ state anxiety significantly different. The results showed that there was no significant difference in state anxiety of parents across gender and grades of children. The results showed that parents with a college education or above had significantly lower state anxiety scores…	Original research article
Reduction of Physical Activity Levels During the COVID-19 Pandemic Might Negatively Disturb Sleep Pattern	Tiego A. Diniz , Diego G. D. Christofaro , William R. Tebar , Gabriel G. Cucato, João Paulo Botero, Marilia Almeida Correia , Raphael M. Ritti-Dias , Mara C. Lofrano-Prado and Wagner L. Prado	RV	2020-12-10	Brasil, UK, US	sleep, COVID-19, physical activity, exercise, health	1907	Aldult volunteers in Brazil that respond to all questions in the survey	A Google form was used with 70 questions divided into 7 domains: (a) personal information; (b) COVID-19 personal care; (c) physical activity; (d) eating behavior; (e) health risk habits; (f) mental health; and (g) overall health. For the purpose of the present study, only some questions of some domains were selected: (a) personal information, (b) COVID-19 personal care, (c) physical activity, and…	Binary logistic regression was used to verify the association of physical activity parameters and sleep quality. The sample characterization variables were presented as meanand standard deviation comparing between participants who didnot feel any change in sleep quality with those who felt the impactof sleep quality in the quarantine by means of the Student’sttest for independent samples. The ass…	1: between May 05th and 17th 2020	N/A	Cross-sectional	The prevalence ofdecreased sleep quality during quarantine was 26.1%. In all, 514participants (27.4%) were classified as physically active duringquarantine (MVPA≥150 min per week) and approximately56.2% of participants reported that COVID-19 had an impact onphysical activity. Insufficient physical activity levels were a risk factor to have disturbed sleeppattern [OR: 1.28, 95% CI (1.01–1.62)]; ho…	Original research article
Stress, Emotional Intelligence and the Intention to Use Cannabis in Spanish Adolescents: Influence of COVID-19 Confinement	Cristina Liébana-Presa, María Cristina Martínez-Fernández , José Alberto Benítez-Andrades, Elena Fernández-Martínez , Pilar Marqués-Sánchez and Isaías García-Rodríguez	LM	2020-12-11	Spain	stress, emotional intelligence, cannabis, teenagers, adolescents, confinement, SARS-CoV-2, COVID-19	300 (sample before confinement comprised 202 students, and after confinement there were 98)	Healthy adolescents aged 13-17 from two different schools in Ponferrada (León, Spain)	A comparative correlational study was carried out with validated self-completed questionnaires through an online platform. EI was assessed through the Trait Meta-Mood Scale (24 items in three dimensions: attention, clarity, repair). Stress was measured using the Student Stress Inventory-Stress Manifestations (SSI-SM). The validated Cannabis Use: Intention Questionnaire-CUIQ was used comprising 12…	The quantitative variables were expressed with the mean and standard deviation (M±ST). Qualitative variables were expressed as frequencies and percentages. To assess the relationship between stress, EI subscales and the intention to use cannabis, a correlation analysis was performed using Pearson’s correlations. To determine the existence of significant differences between independent groups, the…	2: before and after the end of the COVID-19 pandemic containment stage. First assessement (between February 7 and 27, 2020) was carried out in School nb 1 and the second assessment (1 and 21 May) was carried out in School nb 2.	Different sample	Comparative correlational study	Analysis of correlation and differences between the groups indicate that confinement has had effects on the mental health of the adolescents, specifically on the emotional manifestations of stress. Furthermore, significant gender differences were found for stress values and Emotional Intelligence. However, no differences have been found for cannabis use intention. Significant differences were fou…	Original research article
Individuals’ Self-Reactions Toward COVID-19 Pandemic in Relation to the Awareness of the Disease, and Psychological Hardiness in Saudi Arabia	Aljawharh Ibrahim Alsukah , Nourah Abdulrhman Algadheeb, Monira Abdulrahman Almeqren, Fatimah Sayer Alharbi , Rasis Abdullah Alanazi , Amal Abdulrahman Alshehri, Futiem Nasha Alsubie and Reem Khalid Ahajri	JG	2020-12-14	Saudi Arabia	COVID-19, public health, psychological hardiness, behavior, psychological impact	1272	Aged between 13 and 77 from 13 regions in Saudi Arabia (85% female)	Online questionnaire (Google form) which included demographic items, psychological responses to the pandemic (48 items; cognitive, emotional, social and behavioral responses), awareness of COVID-19 (extent to which individuals know COVID-19, the nature of disease, ways of transmission, symptoms and preventive actions), and measures of psychological hardiness (extent to which the individual percei…	Psychological responses to the pandemic, individuals’ level of awareness and their psychological trauma were calculated using percentages. The correlation coefficient of pearson correlation coefficient, to measure the relationship between psychological and psychological trauma as they are connected variables. The Mann–Whitney test for the two separate samples was conducted to examine the differen…	1	N/A	Cross-sectional	Results indicated that the average psychological responses to the COVID-19 pandemic in the study sample were 75.85%. This indicates that the sample generally has a high level of positive psychological responses to the COVID-19 pandemic. The awareness of COVID-19 among Saudi was 91.50%. This indicates a high level of awareness among the study sample. The pychological hardiness of the sample was 78…	Original research article
Change in Physical Activity During the Coronavirus Disease 2019 Lockdown in Norway: The Buffering Effect of Resilience on Mental Health	Frederick Anyan , Odin Hjemdal , Linda Ernstsen and Audun Havnen	JG	2020-12-15	Norway	COVID-19, confinement, physical activity, anxiety and depression symptoms, gender, age, resilience	1314	members of an endurance sports organization aged between 18 and 81 years	Cross-sectional survey design was used. Participants completed the Resilience Scale for Adults (33 items, 7-point Likert scale) and the Hospital Anxiety and Depression Scale (14 items, 7-point Likert scale; 7 items assessing anxiety symptoms and 7 items assessing depression symptoms) and reported their changes in PA after lockdown restrictions were implemented on March 12, 2020, as well as demogr…	Ression analysis, independent samples t-test, and two-way multivariate analysis of variance were conducted. The first analyses computed the odds ratios (ORs) and 95% CI for the risk of anxiety or depressive symptoms per subgroup of PA using logistic regression (Hypothesis i). Simple linear regressions were conducted to investigate the effect of age on levels of anxiety and depression symptoms acr…	1: (March 12, 2020 to June 15, 2020 ?)	N/A	Cross-sectional	Reduced PA was associated with a higher risk of anxiety and depression symptoms. Younger participants in Reduced PA and Unchanged PA subgroups scored significantly higher on levels of anxiety symptoms and significantly higher on depression symptoms in Unchanged PA subgroup. Females in Unchanged PA and Increased PA subgroups scored significantly higher on levels of anxiety symptoms, whereas no gen…	Original research article
Social and Psychophysiological Consequences of the COVID-19 Pandemic: An Extensive Literature Review	Vicente Javier Clemente-Suárez , Athanasios A. Dalamitros , Ana Isabel Beltran-Velasco , Juan Mielgo-Ayuso and Jose Francisco Tornero-Aguilera	JG	2020-12-16	Spain, Colombia, Greece	COVID-19, pandemic, stress, anxiety, depression, nutrition, gut, physical activity	N/A	N/A	The present extensive literature review assesses the social, psychological, and physiological consequences of COVID-19, reviewing the impact of quarantine measures, isolation, vast human loss, social and financial consequences in the family’s economies, and its impact on the psychological health of the population. We also discussed the effect of psychophysiological factors, considering the impact…	N/A	N/A	N/A	N/A	Depression, anxiety, panic attacks, somatic symptoms, and PTSD symptoms, delirium, psychosis, and even suicidality may be experienced according to the psychological and psychosocial stressors/triggers.The fear and normalization process of the new reality creates an extremely stressful and novel context for the population. Confinement and restriction measures translates to a sudden stop of citizen…	Review article
COVID-19-Related Restrictions and Quarantine COVID-19: Effects on Cardiovascular and Yo-Yo Test Performance in Professional Soccer Players	Lucas de Albuquerque Freire , Márcio Tannure, Márcio Sampaio, Maamer Slimani , Hela Znazen, Nicola Luigi Bragazzi , Esteban Aedo-Muñoz , Dany Alexis Sobarzo Soto , Ciro José Brito and Bianca Miarka	RV	2020-12-18	Brazil, Italy, Saudi Arabia, Canada, Chile	athletic performance, behavior analysis, coronavirus, exercise program, physical conditioning	20	High-level soccer players from professional soccer teams (Brazil League Serie A). Inclusion criteria were the following: being aged over 18 years, without cognitive alterations, without surgeries or injuries, and with more than 3 years in the professional soccer level, and presenting COVID-19 symptoms.	The intermittent Yo-Yo test was performed pre- and post- COVID-19 quarantine (40 days) in a random order. During each test, the soccer players’ running performance outcomes were monitored using a portable 5-Hz GPS with a 100 Hz accelerometer	The Kolmogorov-Smirnov test (K-S) was used to determine the normal distribution of data. The null hypothesis was rejected for sprints >19 km/h (%;p= 0.011) and in the high intensity running distance (p= 0.008). For parametric data, descriptive analysis was performed and computed as mean (X) and standard deviation (±SD). In contrast, non-parametric data were described as median (1st quartile – Q1;…	2: pre- and post- COVID-19 quarantine	same sample	Longitudinal	The main results demonstrated significant differences between pre- versus post-COVID-19 quarantine in the following variables: relative distance, maximal speed, acceleration, deceleration, sprints, and in high intensity running distance. Statistical analysis indicated a significant reduction of ∼12.5% in relative distance, 13.3% in acceleration and 19.8% in deceleration during quarantine, with an…	Original research article
Effect of Coronavirus Disease 2019 (COVID-19) on Elite Spanish Student-Athletes’ Perception of the Dual Career	Lucia Abenza-Cano , Alejandro Leiva-Arcas , Raquel Vaquero-Cristóbal , Juan Alfonso García-Roca , Lourdes Meroño and Antonio Sánchez-Pato	RV	2020-12-21	Spain	academic career, Coronavirus (COVID-19), dual career, sport career, sport tutor, student-athlete,university	150 (78 in the COVID-19 group and 72 in the control group)	Elite athletes who were also undergraduate or postgraduate students. All of them competed or were preparing to compete at the OG that would be held the following year. They had all previously participated in international competitions. Participants belonged to two different groups that remained academically active during the academic years 2015–2016 (control group; n= 72), previous to Rio 2016 OG…	The perceptions of university student-athletes as regards their dual career were analyzed using a simple version of the questionnaire “Perceptions of dual career student-athletes (ESTPORT)” (84 items; two categories: sociodemographic and context variables, and dual-career aspects (academic career. sport career and sport tutor))	The scale internal consistency values were acceptable. After assessing variable normality through the Kolmogorov–Smirnov test, homogeneity through Levene’s test, and sphericity through the Mauchly test, a descriptive analysis was conducted for the quantitative (means and standard deviations) and qualitative variables (counts and percentages). The differences between the two groups (COVID-19 and c…	2: during mandatory lockdown period (seventh week of lockdown, between April 27 and May 01, 2020) (COVID-19 group) and in the previous year to Rio 2016 Olympic Games (Control group)	Different sample	descriptive, cross-sectional study design with non-probability-based sampling	The COVID-19 group was found to spend a significantly higher number of hours per week studying, while no significant differences were observed between groups in any training time variable. Student-athletes of the COVID-19 group showed better perception of whether their sport career could help them cope with their academic career and better general perception of remote learning and the use of task…	Original research article
Anxiety and leisure-domain physical activity frequency, duration, and intensity during Covid-19 pandemic	Cassio M. Meira Jr. , Kaique S. Meneguelli, Maysa P.G. Leopoldo and Alex A. Florindo	LM	2020-12-29	Brazil	exercise, sport, anxious, personality, coronavirus, individuality	571	Adult volunteers mainly from Sao Paulo State (89,2%), the epicenter of COVID-19 pandemic in Brazil	We used a validated short-version of the State and Trait Anxiety Inventory. Levels of physical activity were measured via questions from VIGITEL, a validated questionnaire about the individual’s habits on risk factors. A Google form was used.	Analyzes were threefold. Firstly, we ran a descriptive analysis that reported absolute and relative (percentage) frequencies of participants on each variable of interest. Then, due to non-normal distributions measured by Kolmogorov–Smirnov tests, to compare different levels of physical activity frequency, duration, and intensity on levels of state anxiety during Covid-19 pandemic we used non-para…	1: during June 2020. To give answers about behaviors before the pandemic, the participants were instructed to recall behaviors from the first week of March 2020.	N/A	Cross-sectional	Overall, participants’ responses indicate that anxiety levels were higher during the pandemic compared to the period that preceded the pandemic, and that frequent and long physical activity in the leisure-domain reduced anxiety, regardless its intensity. The regression models revealed an inverse relationship between physical activity and anxiety (the more physical activity, the less anxiety) and …	Original research article
Motivation and commitment to sports practice during the lockdown caused by Covid-19	Marta Leyton-Román , Ricardo De La Vega-Marcos and Ruth Jiménez-Castuera	PA	2021-01-11	Spain	motivation, commitment, sports, COVID-19, self-determination theory	179	Spanish subjects aged between 18 and 65 years who practiced regular physical activity	The Behavioral Regulation in Sport Questionnaire (BRSQ) (36 items; eight factors: intrinsic motivation toward knowledge, intrinsic motivation toward execution, intrinsic motivation toward stimulation, integrated regulation, identified, introjected, external, and amotivation; groups were formed according to autonomous motivation, controlled motivation and amotivation), the Psychological Need Satis…	It was controlled for normality, variance homogeneity, skewness and kurtosis, reliability and internal consistency. A descriptive analysis was carried out of all the measured variables. A gender-based ANOVA analysis was performed, and the effect size was calculated using the following formula: Cohen’s d = M1−M2/SD, where SD = √[å (X−M2)/N], where X is the raw score, M is the mean, and N is the nu…	1: from May to June of 2020	N/A	Cross-sectional (An empirical, quantitative study was performed, using a descriptive population-based study based on surveys)	The most relevant results have showed significant differences in favor of the male gender in terms of levels of controlled motivation and amotivation, as well as higher levels of self-efficacy and basic psychological need of autonomy. Furthermore, the regression analysis has revealed that self-efficacy and current commitment to sports practice were explained by a variance of 57 and 64%, respectiv…	Original research article
Who is Listening? Spokesperson Effect on Communicating Social and Physical Distancing Measures During the COVID-19 Pandemic	Ahmad Abu-Akel , Andreas Spitz and Robert West	JG	2021-01-12	Switzerland	COVID-19, pandemic (COVID-19), public health messaging, spokesperson, effective communication, celebrity	705	Adults from Switzerland	Two online surveys were randomly assigned to 705 respondents. In one survey, social distancing was supported by Simonetta Sommaruga (sitting President of the Swiss Confederation), and in the other survey, social distancing was supported by Tom Hanks (a celebrity actor). The two surveys were identical in all other respects. The survey elicited, on a 7-point Likert scale, responses that gauged the …	First, we computed Spearman’s correlation between the study variables. For the main analyses, we performed a series of multivariable regressions to examine the effect of the spokesperson on the responses to the three attitudinal questions about social distancing: (1) support, (2) current practice, and (3) future practice. Analyses were conducted while controlling for all demographic and attitudin…	1: during the period of March 22–27, 2020, 6 days after the Swiss Federal Council had categorized the situation as extraordinary under the terms of the Epidemics Act	N/A	Cross-sectional	We found that the government official was more effective in eliciting responses supportive of social distancing, particularly as manifested in the stated current compliance with social distancing measures. The effect was substantially stronger among older respondents, although these respondents expressed a lower risk perception. Although there was a general trend for greater endorsement of the so…
Athletes’ psychological adaptation to confinement due to COVID-19: A longitudinal study	Victor J. Rubio , Iván Sanchez-Iglesias , Marta Bueno and Gema Martín	MB	2021-01-14	Spain	COVID-19, confinement, psychological adaptation, sport, physical activity, mental health	274	physically active adults that are residents of Spain	Ahletes were assessed over 7 weeks using the GHQ-28 (Gerneral Health Questionnaire; symptom screening instrument for differentiating psychiatric from non-psychiatric patients and to dentify somatic, anxiety, social dysfunction, and depression symptoms, which make up the seven-item each, four-factor questionnaire) and an ad hoc survey exploring the practice of physical activity (how many days a we…	We calculated the descriptive statistics mean for the sample characteristics (gender, age, weekly frequency, intensity, duration, place, and company of exercise). Polynomial F contrasts were carried out to test the linear relationship between weekly frequency and intensity or duration of the exercise. A mixed-model fixed effects ANCOVA was used to analyze the effects of time, place, and company i…	7: Once a week over 7 weeks from the beginning of April to May 2020, concurring with the establishment of tighter measures by the Spanish government on the whole country, their easing, and subsequent return to a “new normality.”	Same sample	Longitudinal	Results show a significant effect of time in three out of four of the GHQ-28 subscales, in all cases showing a consistent adaptation to conditions over time.Results also show that playing sport indoors, outdoors, or both, and practicing alonevs. with others differentially affect the somatic symptoms exhibited during confinement:Athletes who practiced sport with others showed higher levels of soma…	Original research article
The Psychological Impacts of COVID-19 Home Confinement and Physical Activity: A Structural Equation Model Analysis	Rashid Menhas , Zulkaif Ahmed Saqib , Fengjiao Zheng , Jianhui Dai , Shahid Mahmood, Yu Weng and Xuehui Sang	RV	2021-01-15	China, Pakistan	COVID-19, psychological impact, lockdown, physical activity, China	2200	Wuhan residents (+18 years) who were in home confinement.	The online questionnaire was based on both open-ended and close-ended questions regarding participants’ socioeconomic information, the psychological impact of COVID-19, response to the COVID-19 psychological impact, and participation in physical activity during home confinement. Demographic characteristics (gender, education, martial status, religious belief, ethnicity, employment status), The Ps…	The statistical analysis was divided into three parts, univariate, bivariate, and multivariate, to analyze the psychological impact of COVID-19 home confinement and physical activity to achieve the study objectives. Under the multivariate analysis, the structural equation model was used to assess the association between different variables regarding the psychological impact of COVID-19 home confi…	1: February 20 to March 20, 2020, during Wuhan’s lockdown	N/A	Cross-sectional	According to results, H1 is supported, which claimed a negative association between COVID-19 lockdown policy and behavior and attitude. Results for H2 reveals that the COVID-19 lockdown policy have negative influence on emotional control and it is supported. H3 documented a significant positive relationship between COVID-19 lockdown policy and lockdown period psychological impact, which means loc…	Original research article
Amateur and Recreational Athletes’ Motivation to Exercise, Stress, and Coping During the Corona Crisis	Franziska Lautenbach , Sascha Leisterer , Nadja Walter , Lara Kronenberg, Theresa Manges, Oliver Leis, Vincent Pelikan, Sabrina Gebhardt and Anne-Marie Elbe	JG	2021-01-27	Germany	corona, sport, athletes, coping, control balance theory, future, support	95	German amateur and recreational athletes	Unipark web-based survey was used. It included demographic and sport-specific information (age, gender, type of sport, hours of training, number of competitions per year), Motivation to Exercise (single item: answers were less, same or more motivation) and Psychological Trait Variables (Athletic Identity Measurement Scale-Deutsch: 7 items with the three subscales social identity, exclusivity and …	Mean differences between groups were tested by running several one-way analyses of variance (ANOVA). Significant main effects were followed up by Bonferroni-adjusted post hoc tests. Differences between groups related to gender and type of sport were performed using Chi-Square tests. For all analyses the level of significance was initially set at p>0.05. Finally, participants’ qualitative response…	1: during the first COVID-19 lockdown in Germany (April to mid-May 2020)	N/A	Cross-sectional	Results show that greater numbers of female athletes are less motivated to train in comparison to male athletes. No differences in motivation were found regarding type of sport (individual vs. team sport) and number of competitions during the year. Also, more motivated to train amateur and recreational athletes showed lower athletic identity than athletes who reported no change in motivation to e…	Original research article
Physical Activity, Loneliness, and Meaning of Friendship in Young Individuals – A Mixed-Methods Investigation Prior to and During the COVID-19 Pandemic With Three Cross-Sectional Studies	Sonia Lippke, Marie Annika Fischer and Tiara Ratz	RV	2021-02-02	Germany	relationship status, physical activity (exercise), loneliness, COVID-19, friendship (male/female), mixed-methods	542: (1) 363, (2) 175, (3) 4	(1) First year university students from the Jacobs University Bremen, (2) German individuals aged 18-29, (3) first-year university bachelor students from four universities in Europe (Germany, Netherlands, UK)	Quantitative data of (1) n= 363 first-year university students assessed in 2018/2019 and of (2) n= 175 individuals aged 18–29 years assessed in 2020 were gathered using independent self-administered online surveys. In addition, (3)n= 4 students were recruited for semi-structured, qualitative interviews in 2020 during the onset phase of the COVID-19 pandemic. (1): The self-administered questionnai…	Correlation and regression analyses as well as analyses of variance were conducted. Thematic analysis as a qualitative method was used to explore the role physical activity, friendship, and social interactions played in loneliness, particularly in times of social isolation and social distancing. The association between loneliness and physical activity (research question 1) as well as sex, and rel…	3: February 2018 - February 2019 (1), June 08 - June 15 2020 (2),	Different sample	Cross-sectional	Results revealed associations of varying strength between physical activity and loneliness in 2018/2019 (r=−0.09,p≤0.05) and 2020 (r=−0.20,p<0.01). In 2020, n= 73(41.7%) participants felt that their loneliness had increased since the COVID-19 social and physical distancing guidelines were introduced, but this was not associated with a perceived change in physical activity. Analyses of qualitative…	Original research article
Serious Game Platform as a Possibility for Home-Based Telerehabilitation for Individuals With Cerebral Palsy During COVID-19 Quarantine – A Cross-Sectional Pilot Study	Talita Dias da Silva , Paula Lumy da Silva, Elisa de Jesus Valenzuela, Eduardo Dati Dias , Amanda Orasmo Simcsik , Mariana Giovanelli de Carvalho, Anne Michelli Gomes Gonçalves Fontes , Camila Aparecida de Oliveira Alberissi , Luciano Vieira de Araújo , Murilo Vinícius da Costa Brandão , Helen Dawes and Carlos Bandeira de Mello Monteiro	MB	2021-02-02	Brazil, UK	cerebral palsy, motor rehabilitation, telerehabilitation, physical functional performance, serious game	44	22 patients with cerebral palsy; 22 typically developing individuals, matched by age and sex to the individuals with CP. All participants were adolescents or young adults.	Participants practiced a coincident timing game and we measured movement performance and physical activity intensity using the rating of perceived exertion Borg scale. The platform Move Hero was used and presents different levels of difficulty, so after the participant was connected to the platform, the researcher directed the participant to the protocol developed for this research. MoveHero is c…	Timing error was the dependent variable. We analyzed the absolute error (AE), which demonstrates the accuracy of the movement; and the variable error (VE), which identifies the precision of the movement. As well as AE and VE we used as dependent variables the percentage of hits and misses and Rating of Perceived Exertion (RPE). s well as AE and VE we used asdependent variables the percentage of h…	1: between March and June 2020 (strict quarantine period in Sao Paulo)	N/A	Cross-sectional	All participants were able to engage with the VR therapy remotely, reported enjoying sessions, and improved performance in some practice moments. The most important result was the significant increasing in rating of perceived exertion (through Borg scale) in both groups during practice and with CP presenting a higher rating of perceived exertion. Children with CP enjoyed participating, were able …	Original research article
No Evidence for a Decrease in Physical Activity Among Swiss Office Workers During COVID-19: A Longitudinal Study	Andrea Martina Aegerter , Manja Deforth, Gisela Sjøgaard , Venerina Johnston, Thomas Volken , Hannu Luomajoki, Julia Dratva, Holger Dressel, Oliver Distler , Markus Melloh, Achim Elfering , the NEXpro Collaboration Group , Andrea M. Aegerter, Marco Barbero, Beatrice Brunner, Jon Cornwall, Yara Da Cruz Pereira, MD, OD, JD, HD, Tobias Egli, AE, Markus J. Ernst, Irene Etzer-Hofer, Deborah Falla, Mic…	JG	2021-02-11	Switzerland, Denmark, Australia	coronavirus, COVID-19, SARS-CoV-2, lockdown, physical exercise, health promotion, public health, shutdown	76	Office workers from two Swiss organizations	All data were collected through a 30-min online questionnaire, but only the International Physical Activity Questionnaire (IPAQ-SF) data were analyzed for this study. UNIPARK© (Berlin, Germany) was the platform used to host the online questionnaire. The IPAQ-SF asks for physical activity (e.g., during leisure time, housework, gardening, work, and transportation) within the last 7 days, and distin…	Participants’ characteristics were analyzed using descriptive statistics. The normality assumption was investigated by Q-Q plots, boxplots, and Shapiro–Wilk test. To test the mean difference in total physical activity (MET min/week) between baseline and follow-up measures, one-sided paired sample t-test was used. If the assumption of normal distribution was not met, Wilcoxon signed-rank test was …	2: Baseline data used in this analysis is the level of physical activity 10 weeks before the COVID-19 pandemic became effective (first case) in Switzerland (January 2020), while the follow-up data represent the physical activity during the fourth (and fifth) week of lockdown (April 2020)	same sample	Longitudinal	The COVID-19 pandemic did not result in a reduction in total physical activity levels among a sample of Swiss office workers during the first weeks of lockdown. About 75% of the participants met the recommendations on minimal physical activity, both before the COVID-19 pandemic and during the lockdown. Weak statistical evidence for a decline in total physical activity in metabolic equivalent of t…	Original research article
Habits and Psychological Factors Associated With Changes in Physical Activity Due to COVID-19 Confinement	Eva León-Zarceño , Antonio Moreno-Tenas , Salvador Boix Vilella , Alejo García-Naveira and Miguel Angel Serrano-Rosa	ML	2021-02-17	Spain	habits, COVID-19, coping, physical activity, psychological well-being	457	Spanish participants	An online survey was used. Participants were evaluated in psychological well-being (39 items with six dimensions: self-acceptance, positive relationships, autonomy, environment mastery, purpose in life, personal growth), in its adaptation to Spanish, in coping, with the Spanish adaptation of the COPE Inventory (60 items containing 15 coping strategies; subscales: Positive reinterpretation, Active…	First, outliers were eliminated (+2.5 standard deviations) and the normality of the variables was calculated. No variable was normal. The variables were transformed into log10 and normality was recalculated. Since the data showed that the variables were not normal, the statistical analyses were carried out using non-parametric tests. The Mann-Whitney U parameter was used to compare the scores bet…	1: from 6 to 20 April, the time when, in Spain, confinement was in place and the highest peak of deaths and infections from COVID-19 occurred	N/A	Cross-sectional	This study has shown that people during confinement looked for waysto stay active through eHealth. Results showed that perceived emotions, difficulties for certain routines, psychological well-being, and coping differed according to sex. Specifically, women had more negative thoughts about their physical condition and about their health status as a trend, women scored more in sadness, tension and…	Original research article
Exercise and Physical Activity eHealth in COVID-19 Pandemic: A Cross-Sectional Study of Effects on Motivations, Behavior Change Mechanisms, and Behavior	Gonzalo Marchant , Flavia Bonaiuto, Marino Bonaiuto and Emma Guillet Descas	RV	2021-02-22	France, Italy	self-effcacy, intentions, attitude, digitalization, habits, automaticity	569	Respondents who were 18 years or older and residents in France during confinement. Users and non-users of eHealth for PA.	An online questionnaire constructed through Drag n SurveyR© web-based software was used during confinement in France. The questions assessed demographics, usage of eHealth for exercise and physical activity, and behavioral levels. The questionnaire also measured the constructs of Social Cognitive Theory (self-efficacy, subjective knowledge, reinforcement, automaticity, lack of intentionality, lac…	First, the analysis of the data included the identification of the users and non-users of eHealth for physical activity. The next step was to classify the participants into active or inactive according to WHO recommendations for levels of physical activity for health in adults. tudent’st-tests were calculated to determine if there were differences between the physical activity levels of eHealth u…	1: from 24th of April 2020 to 10th of May 2020 (the end of French confinement during COVID-19 first pandemic wave)	N/A	Cross-sectional	Participants who were users of eHealth for exercise and physical activity presented significantly higher levels of vigorous physical activity and total physical activity per week than non-users and according to WHO recommendations for physical activity, eHealth users were more likely to be classified as active (80 versus 63%) than non-users. The chi-square test showed significant interactions bet…	Original research article
Self-Perception of Changes in Routines in Adults and Older Adults Associated to Social Distancing Due to COVID-19—A Study in São Paulo, Brazil	Adriana Machado-Lima , Angélica Castilho Alonso , Débora Gozzo, Gisele Garcia Zanca, Guilherme Carlos Brech , José Maria Montiel , Marta Ferreira Bastos , Priscila Larcher Longo and Sandra Regina Mota-Ortiz	RV	2021-02-23	Brazil	adults, aged, COVID-19, perception, social distance	139 (younger adult group) + 437 (older adult group) = 576		An online questionnaire (Google Form) was used. Questions were divided into the following aspects: sociodemographic data, financial conditions, routine-related perception, perception of health, physical and emotional state, and eating habits regarding the recall and perception, respectively, of the periods before and during social distancing.	Data related to perception before and during the social distancing were compared between adult (18–59 years) and older adult (≥60 years) groups, and a categorical chi-square test was applied. Perception of sleep quality, practice of physical activity, and tiredness sensation before and after the beginning of social distancing were compared using the Wilcoxon test for intragroup analysis and Mann–…	1: from May 23 to June 23, 2020	N/A	Cross-sectional	Changes in routine during the period of social distance were reported by 95% of adults and 96.8% of older adults, but adults indicated more significant alterations in routine. Adults reported greater income impairment and received more financial assistance from the government due to the pandemic than older adults. Most older adults were at least 15 days away from meeting relatives or friends who …	Original research article
Effects of High-Intensity Interval Training and Moderate-Intensity Training on Stress, Depression, Anxiety, and Resilience in Healthy Adults During Coronavirus Disease 2019 Confinement: A Randomized Controlled Trial	Yolanda Borrega-Mouquinho, Jesús Sánchez-Gómez, Juan Pedro Fuentes-García, Daniel Collado-Mateo and Santos Villafaina	RV	2021-02-24	Spain	confinement, COVID-19, HIIT, MIT, mental health	67	Adults without absolute contradiction for physical exercise practice	Participants were randomly assigned to two groups: HIIT and MIT groups. The MIT group had to perform a home-based intervention based on aerobic exercises, whereas the HIIT group had to perform a home-based intervention based on HIIT exercises. The two groups (HIIT and MIT) had to complete the same physical exercise volume, 40 min per session (6 days per week) during the confinement period (6 week…	Non-parametric tests were performed based on the results of the Shapiro–Wilk and Kolmogorov–Smirnov tests. Data from the initial 67 participants were used to perform the intention-to-treat analysis using multiple imputations (MIs) of missing values, following the guidelines of Sterne et al. (2009). Thus, the missing data were classified as missing at random. Mann–Whitney U-test was used to study …	2: before and after the intervention (6 weeks)	Same sample	Experimental (randomized, single-blind controlled trial)	No significant differences were observed between the HIIT and MIT groups in age, gender, and the total score of stress, depression, anxiety, resilience, or physical activity levels at baseline. Results showed that HIIT and MIT significantly reduced the stress, anxiety, and depression as well as increase the resilience. Moreover, the improvements obtained in the HIIT group seem to be greater than …	Original research article
Comparison Between Conventional Intervention and Non-immersive Virtual Reality in the Rehabilitation of Individuals in an Inpatient Unit for the Treatment of COVID-19: A Study Protocol for a Randomized Controlled Crossover Trial	Talita Dias da Silva , Patricia Mattos de Oliveira , Josiane Borges Dionizio , Andreia Paiva de Santana , Shayan Bahadori, Eduardo Dati Dias , Cinthia Mucci Ribeiro, Renata de Andrade Gomes, Marcelo Ferreira, Celso Ferreira, Íbis Ariana Peña de Moraes , Deise Mara Mota Silva, Viviani Barnabé, Luciano Vieira de Araújo, Heloísa Baccaro Rossetti Santana and Carlos Bandeira de Mello Monteiro	MB	2021-02-24	Brazil, UK	coronavirus, telerehabilitation, virtual reality exposure therapy, hospitals, rehabilitation, autonomicnervous system, physical functional performance	50	Patients hospitalized with confirmed diagnosis of COVID-19	This is a study protocol with the aim of comparing the conventional physical therapy intervention with the use of a non-immersive VR software during COVID-19 hospitalization. will be divided in two groups under physiotherapy treatment using conventional or VR intervention: Group A: participants with COVID-19 will start the first day of the protocol with VR tasks in the morning and then in the sec…	Statistical analysis will be performed using IBM-SPSS (version 26.0, IBM Corp., Armonk, NY, USA). As dependent variables, all HRV indices will be considered, as well as test scores of Barthel Index, TUG, MRC, BRUMS, ES, VASS, Borg Scale, SaO2, RR, and HR. If the data meet the assumptions of normality, multiple analysis of variance will be used to compare the study groups (virtual group and conven…	Multiple assessments. With every intervention and after 7 and 30 days of follow-up after hospital discharge. Not all assessments are used the same amount of times.	same sample	Experimental (randomized controlled crossover protocol)	N/A	Study protocol article
Physical Activity and Psychological Well-Being During the COVID-19 Lockdown: Relationships With Motivational Quality and Nature Contexts	Matthew Jenkins , Susan Houge Mackenzie , Ken Hodge , Elaine Anne Hargreaves , Jessica R. Calverley and Craig Lee	RV	2021-02-25	New Zealand	physical activity, motivation, psychological well-being, nature, COVID-19	759	Adults across the general NZ population living in NZ for the duration of the lockdown period	Participants completed an online survey (Qualtrics platform). The survey measured weekly PA (The International Physical Activity Questionnaire-Short Form), nature-based PA (2 items; yes/no), psychological well-being (World Health Organisation Well-Being Index), and motivational quality in relation to PA (Behavioural Regulation in Exercise), during the second and third weeksof the 7 week COVID-19 …	Partial Least Squares Structural Equation Modelling (PLS-SEM)using SmartPLS (v. 3.2.7). A priori and post-hoc power analyses using G∗Power was used to determine the adequacy of the sample size. Common method bias (CMB) was mitigated through post-hoc analysis following Podsakoff et al.’s (2003) recommendations. We applied the marker variable approach using the steps designed for PLS-SEM (Rönkkö an…	1: between the second and third weeks (April 8 to April 15, 2020) of NZ’s Level 4 lockdown period	N/A	Cross-sectional	Results showed that PA significantly predicted psychological well-being, with no significant difference evident in psychological well-being dependent on whether PA was nature or non-nature-based. Nature-based PA was a stronger predictor of intrinsic motivation compared to non-nature-based PA, and intrinsic motivation was positively associated with psychological well-being. In contrast, non-nature…	Original research article
Changes in Physical Activity Pre-, During and Post-lockdown COVID-19 Restrictions in New Zealand and the Explanatory Role of Daily Hassles	Elaine A. Hargreaves , Craig Lee , Matthew Jenkins , Jessica R. Calverley , Ken Hodge and Susan Houge Mackenzie	RV	2021-02-25	New Zealand	behavior change, exercise, psychology, stress,physical activity intensity, COVID-19	759 (for analysis: 231 respondents with matched data from surveys 1 and 2)	Aged 18 years or older and living in NZ for the duration of the lockdown restrictions.	It was an online survey included the following measures: The International Physical Activity Questionnaire-Short Form (IPAQ-SF) and the Hassles Scale (117-item measure of the daily hassles participants experienced in the last 7 days; seven categories: inner concerns, financial concerns, time pressures, work hassles, environmental hassles, family hassles, health hassles)	To investigate changes in PA intensity from pre- to during- and post-lockdown, in the different activity groups, a factorial repeated measures (PA intensity x time x activity group)ANOVA was conducted. To compare changes in the daily hassles categories between during-lockdown and post-lockdown, a factorial repeated measures ANOVA (daily hassles severity x time) was conducted. The Bonferroni proce…	2: during lockdown (between the second and third weeks of NZ’s 5-week lockdown period (April 8 to April 15, 2020; the survey was open for 8 days)) and 6 weeks after lockdown had ended (follow-up survey was sent on June 9th 2020 and was open for completion for 9 days)	same sample	Longitudinal	Results showed that vigorous and moderate intensity PA were significantly lower during- and post-lockdown compared to pre-lockdown in those individuals who had been highly active pre-lockdown. In contrast, for moderately active individuals pre-lockdown, vigorous and moderate intensity PA was significantly higher during-lockdown compared to pre-lockdown, and these increased levels of vigorous PA w…	Original research article
Are Emotional and Behavioral Problems of Infants and Children Aged Younger Than 7 Years Related to Screen Time Exposure During the Coronavirus Disease 2019 Confinement? An Exploratory Study in Portugal	Rita Monteiro , Nuno Barbosa Rocha and Sandra Fernandes	ML	2021-02-26	Spain, Portugal	COVID-19 confinement, children’s well-being, screen time, digital media, emotional problems, behavioral problems	193	Adult parents (or caregivers) of children aged from 6 months to 6 years and 12 months, residing in Portugal. All children involved were in confinement.	The survey was released online. It included the following sections: 1. Sociodemographic data of parents and children; and conditions and changes related to confinement (personal situation changes, home features, Parents’ perception about their confinement experience using a five-point Likert-type scale, degree of concern about the situation of COVID-19); 2. Time and conditions of exposure of chil…	Independent samples t-tests were used for difference testing. To test for correlations, Pearson's correlation was used. For the analysis, we defined as dependent variables the total scores of BPSC and PPSC and used them for each independent variable related to confinement. Independent-samples t-tests were applied to the following independent variables: having a balcony at home, having a terrace a…	1: The survey was open online for about 1 month, from May 6 of 2020 to June 8 of 2020	N/A	Cross-sectional	Findings revealed a modest relationship between children’s exposure time to screens and behavioral and emotional problems on children studied. It was also found that parents may play an important role in children’s behavioral and emotional adjustment during the confinement period. The majority of all the participant parents (71%) agreed that exposure time to TV had increased during the confinemen…	Brief Research Report ARTICLE
Strategies for Coping With Stress in Athletes During the COVID-19 Pandemic and Their Predictors	Marta Szczypińska , Aleksandra Samełko and Monika Guszkowska	LM	2021-03-02	Poland	pandemic, COVID-19, athletes, coping, stress, Tokyo 2020	57+54=111	57 Polish potential Olympians, 54 extramural students (students of PE: practicing recreational sports). These two groups are practicing sports at different levels.	Online survey including four standard psychological questionnaires: The Stress Management Inventory (Mini COPE) in the Polish adaptation was used to study the coping strategy. It consists of 28 items and measures 14 strategies for coping with stress (two statements for each strategy): active coping, planning, positive re-evaluation, acceptance, sense of humor, turning to religion, seeking emotion…	In the first step, the basic descriptive statistics of the investigated quantitative variables were calculated along with the Kolmogorov-Smirnow (K-S) tests, checking the normality of distributions. In the case of the scales of the sense of comprehensibility and manageability, distributions close to the normal distribution were noted. For all other examined variables, the distributions different …	1: April 7-28 2020	N/A	Cross-sectional	Elite athletes and physical education students practicing sports most often dealt with the stress of the COVID-19 pandemic using cognitive and behavioral coping strategies. The sports level depended on the strategies of coping with the stress of the COVID-19 pandemic more strongly than gender. The relationship between the sense of coherence (mainly comprehensibility) and the hope for success trea…	Original research article
Psychology, Physical Activity, and Post-pandemic Health: An Embodied Perspective	Haney Aguirre-Loaiza , Antonio Mejía-Bolaño , Juliana Cualdrón and Sarah Ospina	LM	2021-03-05	Colombia	COVID-19, children, obesity, mental health–related quality of life, sedentary behavior, physical inactivity, exercise, cognition & emotion	N/A	N/A	N/A	N/A	N/A	N/A	N/A	Due to the pandemic, it is recommended to do home PA in ordner to better deal with the situation. As schools have closed, education about PA and health as well as food and sleep schedules of children are negatively affected. Consequences of coronavirus disease 2019 on PA and health: people's life quality is negatively affected (emotional and physical); PA decreased while sedentary behavior and ca…	Opinion article
Relationship between Acute Stress Responses and Quality of Life in Chinese Health Care Workers during the COVID-19 Outbreak	Lan Zhang , Rongjian Ji , Yanbo Ji, Min Liu, Renxiu Wang and Cuiping Xu	ML	2021-03-16	China	acute stress, coronavirus, health care workers, quality of life, China	525 (455 were included in the study)	Chinese health care workers from 15 hospitals. The participants were divided into three categories according to their occupation: (1) doctors; (2) nurses; (3) auxiliary staff, including technical executives (pharmacists, therapists, dieticians, and so others). Frontline medical staff were defined as individuals who had direct contact with confirmed or suspected cases through diagnosis, treatment,…	Participants completed an online self-report questionnaire to assess their acute stress and quality of life. It included a demographic questionnaire (gender, age, marital status, occupation, professional title, education level, disease, physical activity level, and work status), questions related to COVID-19. Acute stress response was measured by the Stanford Acute Stress Reaction Questionnaire (…	Descriptive statistics were generated for all variables. The continuous demographic data included mean and standard deviation (SD), whereas frequencies and percentages were used to summarize the categorical variables. For each variable, Kolmogorov-Smirnov’s test was utilized to inspect the normality, and Levene’s test was performed to determine the homogeneityof variance. The independent-samplest…	1: during COVID-19 (10 February to 17 February, 2020)	N/A	(descriptive) cross-sectional	Nearly half of the participants experienced dissociative reactions; 26.6% reported symptoms of trauma re-experience; 22.6% exhibited avoidance symptoms; 42.4% experienced hyperarousal, and 31.9% suffered from maladaptive behaviors. The results regarding acute stress responses varied significantly among the differences in marital status, physical activity, work status, perceived risk of contractin…	Original research article
Individual, sociodemographic, and environmental factors related to physical activity during the COVID-19 lockdown	Claudia Teran-Escobar , Cyril Forestier , Clément Ginoux , Sandrine Isoard-Gautheur , Philippe Sarrazin , Anna Clavel and Aïna Chalabaev	RV	2021-03-16	France	physical activity, COVID-19 pandemic, psychology, context, exercise	386	Participants living in France	Minutes per week of moderate-to-vigorous PA during the lockdown (IPAQ); usual physical activity before the lockdown (Saltin-Grimby Physical Activity Questionnaire); and psychological (e.g., intention, self-efficacy, and autonomous and controlled motivation), sociodemographic (gender, age, and numberof children), and environmental (habit at surface area and type of housing) factors were measured i…	All hypotheses were tested using multiple linear regressions in R version 3.6.0. The “Lm” function was used to test the first and second hypotheses, and “olsrr” package (Hebbali, 2020)was used to do stepwise regression analyses (Hypothesis 3). Dummy variables were created for the categorical variables (gender, employment status, type of housing, and access to sports equipment at home). Hypothesis…	1: between March 30 and April 10, 2020 (lockdown in France)	N/A	Cross-sectional	Usual physical activity before the COVID-19 lockdown, intention toward PA, habit at surface area, and controlled motivation significantly predicted PA during the lockdown. No mediating effects of intention or self-efficacy were found. Intention significantly moderated the association between gender and PA and the association between part-time work and PA.	Original research article
"Oh, my God! My season is over!" COVID-19 and regulation of the psychological response in Spanish high-performance athletes	Juan González Hernández , Clara López-Mora, Arif YÜCE , Abel Nogueira-López and Maria Isabel Tovar-Gálvez	ML	2021-03-24	Spain, US, Turkey, Spain, Mexico, Angola	distress tolerance, anxiety, depression, athletes, COVID-19	284	Spanish high-level athletes in Olympic programs	The DASS-21 (Depression, Anxiety, and Stress Scale; 21 items; measuring emotional distress in three subcategories: stress, anxiety, and depression), Toronto-20 (alexithymia; 20 items measuring inability to control and recognize emotion), and Distress Tolerance Scale (15 items assessing the degree to which individuals experience and cope with psychological distress), questionnaires were administer…	We calculated descriptive measures (tendency and Kolmogorov–Smirnov) of stress, anxiety, depression, distress, and alexithymia. We also calculated the internal consistency (Cronbach α and Cohend) of stress, anxiety, depression, distress, and alexithymia. We performed t-tests to study the mean differences of stress, anxiety, depression, distress, and alexithymia between professionals, Olympians an…	1: from March to June 2020	N/A	Cross-sectional (descriptive and transversal design)	The descriptive data indicate that the scores on dysfunctional psychological response of the selected sample were above the normal average scores for each variable. Only alexithymia and depression showed levels around the mean. The results suggest that the analyzed athletes indicate high levels of dysfunctional response (e.g., anxiety, stress, depression, and alexithymia) when their tolerance is …	Original research article
Depression and anxiety among quarantined people, community workers, medical staff and general population in the early stage of COVID-19 epidemic	Xiaoling Li, Hegao Yu, Weiqiang Yang, Qihua Mo, Zhanggui Yang, Shuangshuang Wen, Fei Zhao, Weishun Zhao, Yongyan Tang, Liang Ma, Ruifen Zeng, Xia Zou and Hanli Lin	JG	2021-03-26	China	depression, anxiety, COVID-19, epidemic information dissemination, risk factors	3303	quarantined people, community workers, medical staff and general population in China sampled via WeChat	The online questionnaire consisted five parts, including demographic characteristics, COVID-19 epidemic-exposure histories, concerns toward the COVID-19 epidemic, the Zung’s self-rating anxiety scale (SAS) (20 items) and self-rating depression scale (SDS) (20 items) for evaluating psychological symptoms	The categorical variables were shown as frequency and proportion (%). The Chi-square test was used to compare the demographic characteristics and different mental health statuses. A power calculation was conducted. A sample size of 3,303 can achieve 0.99 and 0.97 power to detect the difference of depression and anxiety between five groups of participants (general public, general medical staffs, f…	1: from March 5 to March 19, 2020	N/A	Cross-sectional	Out of 3,303 participants, the quarantined people (40.9%), community workstation staffs-policemen-volunteers (CPV) (36.4%) and general public (30.7%) reported higher percentages of depression than the general medical staff (18.4%). Moreover, the quarantined people (19.1%) also showed higher prevalence of anxiety than the general public (9.1%) and the general medical staff (7.8%). The quarantined …	Original research article
The Effect of Persuasive Messages in Promoting Home-Based Physical Activity During COVID-19 Pandemic	Valentina Carfora and Patrizia Catellani	RV	2021-04-01	Italy	message frame, home-based physical activity, COVID-19, lockdown, exercising at home, psychosocial	272	Italian adults	Participants responded to a questionnaire on their attitude and intention at Time 1 (5 + 3 items), frequency of past behavior (2 items), and self-efficacy related to exercising at home (6 items). Then, participants were randomly assigned to four different message conditions: (a) gain messages focused on the positive outcomes associated with doing physical activity at home; (b) non-loss messages f…	Using multigroup structural equation modeling, we compared message conditions, and tested whether the effects of the messages on attitude and intention at Time 2 were mediated by message-induced threat, message-induced fear, and message evaluation. As a first step of our analysis, we assessed the variance inflation factor (VIF) to compute multicollinearity. Then, we used confirmatory factor analy…	2: Time 1 (April 2020), Time 2 (after reading the messages)	same sample	Interventional	Results showed that the perception of the messages as not threatening was the key point to activate a positive evaluation of the recommendation. The highest persuasive effect was observed in the case of the non-loss frame, which did not threaten the receivers, triggered a moderated fear and, in turn, activated a positive evaluation of the recommendation, as well as higher attitude and intention t…	Original research article
Educational and Social Exergaming: A Perspective on Physical, Social, and Educational Benefits and Pitfalls of Exergaming at Home During the COVID-19 Pandemic and Afterwards	Marco Rüth and Kai Kaspar	LM	2021-04-09	Germany	COVID-19, exergaming, physical activity, social gaming, social learning, media education, home exercising	N/A	N/A	N/A	N/A	N/A	N/A	N/A	PA and COVID-19 signify two different but partly intertwinded pandemics with negative physical, mental and economic consequences that must be alleviated. In times of pandemic restrictions, the options for PA are reduced. Here, exergaming offers a way to enhance PA at home. It is outlined how playing exergames with others (social exergaming) at home could foster physical and mental health and prom…	Perspective article
Physical Activity, Boredom and Fear of COVID-19 Among Adolescents in Germany	Vincent Bösselmann, Sandra Amatriain-Fernández, Thomas Gronwald, Eric Murillo-Rodríguez, Sergio Machado and Henning Budde	JG	2021-05-03	Germany, Mexico, Brazil	physical activity, physical exercise, boredom, fear, anxiety, COVID-19, adolescents	122	Students in Germany (13-19 years). All attending school in Hamburg or Schleswig-Holstein.	A cross-sectional online study was conducted. It included questions on PA using the “Godin-Shephard Leisure-Time Physical Activity Questionnaire" (adapted: “During a 7-day period how many times on the average do you do the following kinds of activities for more than 15 min?”; three response categories: strenuous, moderate, mild intensity; MET score for total PA was calculated), fear of COVID-19 (…	First, the total scores for the three main variables (PA, FOC-19, Boredom) were calculated. The endogenous variable in the regression model was the FOC-19 score. Possible predictors were the overall PA value, the total boredom value, the age, gender and the federal state where the school is located (Hamburg or Schleswig-Holstein). When selecting the regression model, the information criterion acc…	1: from April 27th to May 3rd, 2020 (in this time schools in Germany had already been closed for 6 weeks)	N/A	Cross-sectional	The reported fear of COVID-19 significantly correlates with total PA, quantity of strenuous PA, and boredom. Also, of the six FOC-19 items, the item “COVID-19 makes me worry if my family will be infected” has the highest average value. “COVID-19 makes me feel very unsafe about myself,” has the lowest average value. Furthermore, a significant regression equation was found. The variables boredom, P…	Original research article
COVID-19 Pandemic and Physical Exercise: Lessons Learnt for Confined Communities	Amine Ghram, Nicola Luigi Bragazzi, Walid Briki, Yaser Jenab, Mehdi Khaled, Monoem Haddad and Karim Chamari	RV	2021-05-05	Iran, Canada, Qatar, Singapore	coronavirus, physical activity, exercise, incarcerated, prison, health, sedentary	N/A	N/A	N/A	N/A	N/A	N/A	N/A	The COVID-19 pandemic is still ongoing, exerting a dramatic, detrimental impact on PA-related patterns and sedentary lifestyle and posing severe challenges for asylum seekers, refugees, and prisoners, globally. The available body of evidence suggests that exercise is medicine and protects from infections, mainly among specific vulnerable and frail populations. Physical exercise, indeed, positivel…	Review article
Corrigendum: Self-Perception of Changes in Routines in Adults and Older Adults Associated to Social Distancing Due to COVID-19—A Study in São Paulo, Brazil	Adriana Machado-Lima, Angélica Castilho Alonso, Débora Gozzo, Gisele Garcia Zanca, Guilherme Carlos Brech, José Maria Montiel, Marta Ferreira Bastos, Priscila Larcher Longo and Sandra Regina Mota-Ortiz	MT	2021-05-19	Brazil	N/A	N/A	N/A	N/A	N/A	N/A	N/A	N/A	In the original article, there was an error. A citation was inserted incorrectly at the end of a paragraph. A correction has been made to Discussion, Paragraph 6.	Correction article
Home Confinement in Previously Active Older Adults: A Cross-Sectional Analysis of Physical Fitness and Physical Activity Behavior and Their Relationship With Depressive Symptoms	Joana Carvalho, Flávia Borges-Machado, Andreia N. Pizarro, Lucimere Bohn and Duarte Barros	ML	2021-05-20	Portugal	depression, mental health, COVID-19, exercise, multicomponent training	68	Physically active older adults aged ≥65 enrolled at the exercise program MAMV in Porto, Portugal in the scholar year 2019–2020	After home confinement, participants were assessed in person for lower-body strength (30-s chair stand test), cardiorespiratory fitness (6-min walking test), agility/dynamic balance (8-ft up-and-go test), handgrip strength, and anthropometry (height, weight, BMI). Telephone interviews were performed to evaluate depressive symptoms with the Geriatric Depression Scale – 15 items (GDS-15) and physic…	Data normality was verified using Kolmogorov–Smirnov tests. Measures of central tendency [mean and median (Mdn)] and dispersion [standard deviation and interquartile range (IR)] were used as appropriate to describe sample characteristics. Between-group comparisons were performed with both parametric (independent t-test) and non-parametric approaches (Mann–Whitney U test) for continuous variables …	1: after 11 weeks of home confinement	N/A	Cross-sectional	Ninety percent of older adults self-reported a decrease in overall physical activity levels, and nearly 65% increased daily sitting time during the home confinement. However, previously active older adults still presented high levels of physical fitness (scores above 50th compared with Portuguese normative values) after 11 weeks of home confinement. Overall, 52.9% of participants scored 5 or more…	Original research article
Perception of the sports social environment after the development and implementation of an identification tool for contagious risk situations in sports during the COVID-19 pandemic	José Ramón Lete-Lasa, Rafel Martín-Acero, Javier Rico-Díaz, Joaquín Gómez-Varela and Dan Río-Rodríguez		provisionally accepted on 31.05.2021											Methods article
Associations Between Depressive Symptoms and Physical Activity Intensity in an Older Adult Population During COVID-19 Lockdown	Ana Lage, Susana Carrapatoso, Elzier Sampaio de Queiroz Neto, Sérgio Gomes, Luísa Soares-Miranda and Lucimere Bohn	LM	2021-06-07	Portugal, Brazil	depression, physical activity, pandemic, lockdown, association, intensity	1123	physically active older Brazilian adults (enrolled in the exercise program “Fortaleza Cidade Amigado Idoso” in the school year 2019-2020)	Participants were interviewed by telephone in regard to sociodemographic (sex, age, years of education, BMI), general health status, depression (GDS-15), and physical activity (IPAQ-SV) after being home-confined for 11.59±2.42 weeks. Participants were also asked to self-report changes in their physical activity levels and time spent sitting.	Descriptive statistics and frequency analysis were used to describe the sample Between-groups comparisons (no depression symptoms versus presence of depression symptoms were performed using independent t-test and chi-square (χ2) test as appropriate. Hierarchical multiple linear regression analysis, with the enter method, was used to determine the unique contribution of each physical activity inte…	1: during June 2020 (1st -31st) when subjects were still under home confinement	N/A	Cross-sectional observational	About 83.8% of older adults self-reported a decrease in daily physical activity levels which was significantly higher within the group with depressive symptoms (92.10%) compared to the one without depressive symptoms. Overall, 73.9% increased sitting time. Overall, depressive symptoms were observed in 30.4%, and 20.8% met physical activity recommendations with significant differences between grou…	Original research article
Mental Health Status, Life Satisfaction, and Mood State of Elite Athletes During the COVID-19 Pandemic: A Follow-Up Study in the Phases of Home Confinement, Reopening, and Semi-Lockdown Condition	Amir Hossien Mehrsafar, Ali Moghadam Zadeh, Parisa Gazerani, Jose Carlos Jaenes Sanchez, Mehri Nejat, Mastaneh Rajabian Tabesh and Maryam Abolhasani	MB	2021-06-11	Iran, Denmark, Norway, Spain	mental health, mood states, life satisfaction, COVID-19, elite athletes, sport	1: 525; 2: 464; 3: 428	elite athletes from Iran	An online self-report questionnaire was prepared to collect demographic and epidemiological variables of interest (age, gender, marital status, life form, educational level, sport type, and competitive levels), information on lockdown conditions (exercise before COVID-19 h/w, exercise during COVID-19 h/w, and coaches follow-up for plans and fitness) and the COVID-19-related information (infection…	The data were analyzed using the Statistical Package for the Social Sciences (SPSS). Data were checked for missing, outliers, and normal distribution. The Kolmogorov–Smirnov normality test showed that most variables were not normally distributed. Values were computed and reported for illustrating purposes as mean ±SD (standard deviation) and frequency (n) and percentage (%). To test the effect of…	3: during the three phases of home confinement (April 14–24,n= 525), reopening (May 9–19,n= 464), and current semi-lockdown (July 20–31, n= 428)	same sample	Cross-sectional with a within-subjects design	The main result is that the training rate, mental health, life satisfaction, and positive mood have decreased during the home confinement period as compared with the reopening and semi-lockdown phases. We found that the anxiety and insomnia, somatic symptoms, social impairment, and depression were the highest negatively affected parameters during the home confinement phase as compared with the re…	Original research article
Adherence rate, barriers to attend, safety, and overall experience of a remote physical exercise program during the COVID-19 pandemic for individuals after stroke.	Camila Torriani-Pasin, Gisele Carla dos Santos Palma, Marina Portugal Makhoul, Beatriz de Araujo Antonio, Audrea Regina Ferro Lara, Thaina Alves da Silva, Marcelo Figueiredo Caldeira, Ricardo Pereira Alcantaro Júnior, Vitoria Leite Domingues, Tatiana Beline De Freitas and Luis Mochizuki		Provisionally accepted on 14.06.2021											Original research article

## Sheet: Editorial
Study title	Authors	Ed Cite	Ed keyword	Editor	Publication date	Country	Keywords	N	Target group	Methods	Analysis	Times of measurement	Second measurement: Same or different sample?	Study design	Results	Publication type
The Effect of COVID-19 Confinement in Behavioral, Psychological, and Training Patterns of Chess Players	Juan Pedro Fuentes-García, María José Martínez Patiño, Santos Villafaina, Vicente Javier Clemente-Suárez	1	athletes	RV	2020-09-11	Spain, Colombia	chess, physical activity, psychological inflexibility, personality, anxiety, stress	450	chess players from countries where confinement was mandatory	Online questionnaire: personal information, Academic and Sport-Related Information, Individual Perceptions About COVID-19 Crisis in a Likert 1–5 Scale, Psychological Profile: Big Five Personality Inventory, UCLA Loneliness Scale, Acceptance and Action Questionnaire-II (measuring psychological inflexibility), State-Trait Anxiety Inventory (STAI) short form	According to their ELO-score, participants were divided into four groups: Professional players, High-performance players, Competitive players and Amateur players. The Chi-Square tests were performed (χ2) to analyze the ordinal categorical variables related to the number of chess and physical activity practises. Mann-Whitney U tests were conducted to investigate gender-based differences in ELO and…	1 (during confinement: between March 3, 2020 and April 14, 2020)	N/A	Cross-sectional	Results showed that chess players significantly decreased physical activity per day while increased chess practise during the confinement period. However, anxiety levels remained moderate despite the anti-stress effects of physical activity. Amateur players showed a significantly higher level of social alarm than professional and high-performance players. Moreover, professional players showed hig…	Original research article
	Hernandes et al	2	athletes
Impact of COVID-19 Social Distancing Restrictions on Training Habits, Injury, and Care Seeking Behavior in Youth Long-Distance Runners	David M. Bazett-Jones , Micah C. Garcia , Jeffrey A. Taylor-Haas , Jason T. Long , Mitchell J. Rauh , Mark V. Paterno and Kevin R. Ford	3	athletes	LM	2020-11-11	US	adolescent, track and field, cross-country, overuse, health care provider, athletic trainer	287	Runners 9–19 years of age who participated in long-distance running activities including team/clubcross-country, track and field (distances≥800 m), road races, or recreational running	A customized, open online questionnaire was provided to the participants. Participants responded to questions about demographics, running habits, RRIs, and health care provider visits 6-months before as well as during social distancing restrictions due to COVID-19.	Wilcoxon signed rank tests compared differences for ratio data and Chi-square tests were used to compare proportions before and during COVID-19 social distancing restrictions.	1 (during confinement, May-June 2020)	N/A	Cross-sectional	Compared to their pre-COVID-19 responses, youth long-distance runners reported lower distances run per week, fewer runs per week, fewer hard runs per week, fewer number of injuries, and fewer injuries per 1,000 km during the COVID-19 social distancing restrictions. A lower proportion of participants reported in-person health care provider visits and a lower proportion of visits were made to an at…	Original research article
COVID-19-Related Restrictions and Quarantine COVID-19: Effects on Cardiovascular and Yo-Yo Test Performance in Professional Soccer Players	Lucas de Albuquerque Freire , Márcio Tannure, Márcio Sampaio, Maamer Slimani , Hela Znazen, Nicola Luigi Bragazzi , Esteban Aedo-Muñoz , Dany Alexis Sobarzo Soto , Ciro José Brito and Bianca Miarka	4	athletes	RV	2020-12-18	Brazil, Italy, Saudi Arabia, Canada, Chile	athletic performance, behavior analysis, coronavirus, exercise program, physical conditioning	20	High-level soccer players from professional soccer teams (Brazil League Serie A). Inclusion criteria were the following: being aged over 18 years, without cognitive alterations, without surgeries or injuries, and with more than 3 years in the professional soccer level, and presenting COVID-19 symptoms.	The intermittent Yo-Yo test was performed pre- and post- COVID-19 quarantine (40 days) in a random order. During each test, the soccer players’ running performance outcomes were monitored using a portable 5-Hz GPS with a 100 Hz accelerometer	The Kolmogorov-Smirnov test (K-S) was used to determine the normal distribution of data. The null hypothesis was rejected for sprints >19 km/h (%;p= 0.011) and in the high intensity running distance (p= 0.008). For parametric data, descriptive analysis was performed and computed as mean (X) and standard deviation (±SD). In contrast, non-parametric data were described as median (1st quartile – Q1;…	2: pre- and post- COVID-19 quarantine	same sample	Longitudinal	The main results demonstrated significant differences between pre- versus post-COVID-19 quarantine in the following variables: relative distance, maximal speed, acceleration, deceleration, sprints, and in high intensity running distance. Statistical analysis indicated a significant reduction of ∼12.5% in relative distance, 13.3% in acceleration and 19.8% in deceleration during quarantine, with an…	Original research article
Does Distance Produce Beauty? The Influence of COVID-19 Lockdown on the Coach-Athlete Relationship in a Chinese Football School	Juan Li, Hongyan Gao, Pan Liu, Caixia Zhong	4.5	athletes	MG	2020-09-11	China	COVID-19, lockdown, coach-athlete relationship, Chinese football school, improvemen	221 male football players (190 or 197 valid questionnaires respectively)	Youth Chinese football players, aged 13-19 years, in one professional football school	Questionnaire: Chinese version of the Coach-Athlete Relationship Questionnaire (CART-Q) (closeness, commitement, complementarity); age; region	T-test for normally distributed date; Rank- sum test for non-normally distributed data; Mann-Whitney U test; Pearson correlation coefficient of each test variable and conducted comparative studies based on age groupings and regional differences.	2: before lockdown from January 4–17 2020 (paper questionnaire) and again after lockdown on April 17, 2020 (electronic questionnaire)	same sample	Longitudinal	The mean values of the three dimensions of coach-athlete relationship after lockdown are higher than those before lockdown, which is contrary to the expected results; lockdown has different effects on closeness, commitment, and complementarity at different ages; the relationship between the impact of lockdown on the coach-athlete relationship and the severity of the epidemic of each province is n…	Original research article
Amateur and Recreational Athletes’ Motivation to Exercise, Stress, and Coping During the Corona Crisis	Franziska Lautenbach , Sascha Leisterer , Nadja Walter , Lara Kronenberg, Theresa Manges, Oliver Leis, Vincent Pelikan, Sabrina Gebhardt and Anne-Marie Elbe	5	athletes	JG	2021-01-27	Germany	corona, sport, athletes, coping, control balance theory, future, support	95	German amateur and recreational athletes	Unipark web-based survey was used. It included demographic and sport-specific information (age, gender, type of sport, hours of training, number of competitions per year), Motivation to Exercise (single item: answers were less, same or more motivation) and Psychological Trait Variables (Athletic Identity Measurement Scale-Deutsch: 7 items with the three subscales social identity, exclusivity and …	Mean differences between groups were tested by running several one-way analyses of variance (ANOVA). Significant main effects were followed up by Bonferroni-adjusted post hoc tests. Differences between groups related to gender and type of sport were performed using Chi-Square tests. For all analyses the level of significance was initially set at p>0.05. Finally, participants’ qualitative response…	1: during the first COVID-19 lockdown in Germany (April to mid-May 2020)	N/A	Cross-sectional	Results show that greater numbers of female athletes are less motivated to train in comparison to male athletes. No differences in motivation were found regarding type of sport (individual vs. team sport) and number of competitions during the year. Also, more motivated to train amateur and recreational athletes showed lower athletic identity than athletes who reported no change in motivation to e…	Original research article
Mental Health Status, Life Satisfaction, and Mood State of Elite Athletes During the COVID-19 Pandemic: A Follow-Up Study in the Phases of Home Confinement, Reopening, and Semi-Lockdown Condition	Amir Hossien Mehrsafar, Ali Moghadam Zadeh, Parisa Gazerani, Jose Carlos Jaenes Sanchez, Mehri Nejat, Mastaneh Rajabian Tabesh and Maryam Abolhasani	6	athletes	MB	2021-06-11	Iran, Denmark, Norway, Spain	mental health, mood states, life satisfaction, COVID-19, elite athletes, sport	1: 525; 2: 464; 3: 428	elite athletes from Iran	An online self-report questionnaire was prepared to collect demographic and epidemiological variables of interest (age, gender, marital status, life form, educational level, sport type, and competitive levels), information on lockdown conditions (exercise before COVID-19 h/w, exercise during COVID-19 h/w, and coaches follow-up for plans and fitness) and the COVID-19-related information (infection…	The data were analyzed using the Statistical Package for the Social Sciences (SPSS). Data were checked for missing, outliers, and normal distribution. The Kolmogorov–Smirnov normality test showed that most variables were not normally distributed. Values were computed and reported for illustrating purposes as mean ±SD (standard deviation) and frequency (n) and percentage (%). To test the effect of…	3: during the three phases of home confinement (April 14–24,n= 525), reopening (May 9–19,n= 464), and current semi-lockdown (July 20–31, n= 428)	same sample	Cross-sectional with a within-subjects design	The main result is that the training rate, mental health, life satisfaction, and positive mood have decreased during the home confinement period as compared with the reopening and semi-lockdown phases. We found that the anxiety and insomnia, somatic symptoms, social impairment, and depression were the highest negatively affected parameters during the home confinement phase as compared with the re…	Original research article
Change in Physical Activity During the Coronavirus Disease 2019 Lockdown in Norway: The Buffering Effect of Resilience on Mental Health	Frederick Anyan , Odin Hjemdal , Linda Ernstsen and Audun Havnen	7	athletes	JG	2020-12-15	Norway	COVID-19, confinement, physical activity, anxiety and depression symptoms, gender, age, resilience	1314	members of an endurance sports organization aged between 18 and 81 years	Cross-sectional survey design was used. Participants completed the Resilience Scale for Adults (33 items, 7-point Likert scale) and the Hospital Anxiety and Depression Scale (14 items, 7-point Likert scale; 7 items assessing anxiety symptoms and 7 items assessing depression symptoms) and reported their changes in PA after lockdown restrictions were implemented on March 12, 2020, as well as demogr…	Ression analysis, independent samples t-test, and two-way multivariate analysis of variance were conducted. The first analyses computed the odds ratios (ORs) and 95% CI for the risk of anxiety or depressive symptoms per subgroup of PA using logistic regression (Hypothesis i). Simple linear regressions were conducted to investigate the effect of age on levels of anxiety and depression symptoms acr…	1: (March 12, 2020 to June 15, 2020 ?)	N/A	Cross-sectional	Reduced PA was associated with a higher risk of anxiety and depression symptoms. Younger participants in Reduced PA and Unchanged PA subgroups scored significantly higher on levels of anxiety symptoms and significantly higher on depression symptoms in Unchanged PA subgroup. Females in Unchanged PA and Increased PA subgroups scored significantly higher on levels of anxiety symptoms, whereas no gen…	Original research article
Strategies for Coping With Stress in Athletes During the COVID-19 Pandemic and Their Predictors	Marta Szczypińska , Aleksandra Samełko and Monika Guszkowska	8	athletes	LM	2021-03-02	Poland	pandemic, COVID-19, athletes, coping, stress, Tokyo 2020	57+54=111	57 Polish potential Olympians, 54 extramural students (students of PE: practicing recreational sports). These two groups are practicing sports at different levels.	Online survey including four standard psychological questionnaires: The Stress Management Inventory (Mini COPE) in the Polish adaptation was used to study the coping strategy. It consists of 28 items and measures 14 strategies for coping with stress (two statements for each strategy): active coping, planning, positive re-evaluation, acceptance, sense of humor, turning to religion, seeking emotion…	In the first step, the basic descriptive statistics of the investigated quantitative variables were calculated along with the Kolmogorov-Smirnow (K-S) tests, checking the normality of distributions. In the case of the scales of the sense of comprehensibility and manageability, distributions close to the normal distribution were noted. For all other examined variables, the distributions different …	1: April 7-28 2020	N/A	Cross-sectional	Elite athletes and physical education students practicing sports most often dealt with the stress of the COVID-19 pandemic using cognitive and behavioral coping strategies. The sports level depended on the strategies of coping with the stress of the COVID-19 pandemic more strongly than gender. The relationship between the sense of coherence (mainly comprehensibility) and the hope for success trea…	Original research article
Effect of Coronavirus Disease 2019 (COVID-19) on Elite Spanish Student-Athletes’ Perception of the Dual Career	Lucia Abenza-Cano , Alejandro Leiva-Arcas , Raquel Vaquero-Cristóbal , Juan Alfonso García-Roca , Lourdes Meroño and Antonio Sánchez-Pato	9	athletes	RV	2020-12-21	Spain	academic career, Coronavirus (COVID-19), dual career, sport career, sport tutor, student-athlete,university	150 (78 in the COVID-19 group and 72 in the control group)	Elite athletes who were also undergraduate or postgraduate students. All of them competed or were preparing to compete at the OG that would be held the following year. They had all previously participated in international competitions. Participants belonged to two different groups that remained academically active during the academic years 2015–2016 (control group; n= 72), previous to Rio 2016 OG…	The perceptions of university student-athletes as regards their dual career were analyzed using a simple version of the questionnaire “Perceptions of dual career student-athletes (ESTPORT)” (84 items; two categories: sociodemographic and context variables, and dual-career aspects (academic career. sport career and sport tutor))	The scale internal consistency values were acceptable. After assessing variable normality through the Kolmogorov–Smirnov test, homogeneity through Levene’s test, and sphericity through the Mauchly test, a descriptive analysis was conducted for the quantitative (means and standard deviations) and qualitative variables (counts and percentages). The differences between the two groups (COVID-19 and c…	2: during mandatory lockdown period (seventh week of lockdown, between April 27 and May 01, 2020) (COVID-19 group) and in the previous year to Rio 2016 Olympic Games (Control group)	Different sample	descriptive, cross-sectional study design with non-probability-based sampling	The COVID-19 group was found to spend a significantly higher number of hours per week studying, while no significant differences were observed between groups in any training time variable. Student-athletes of the COVID-19 group showed better perception of whether their sport career could help them cope with their academic career and better general perception of remote learning and the use of task…	Original research article
Athletes’ psychological adaptation to confinement due to COVID-19: A longitudinal study	Victor J. Rubio , Iván Sanchez-Iglesias , Marta Bueno and Gema Martín	10	athletes	MB	2021-01-14	Spain	COVID-19, confinement, psychological adaptation, sport, physical activity, mental health	274	physically active adults that are residents of Spain	Ahletes were assessed over 7 weeks using the GHQ-28 (Gerneral Health Questionnaire; symptom screening instrument for differentiating psychiatric from non-psychiatric patients and to dentify somatic, anxiety, social dysfunction, and depression symptoms, which make up the seven-item each, four-factor questionnaire) and an ad hoc survey exploring the practice of physical activity (how many days a we…	We calculated the descriptive statistics mean for the sample characteristics (gender, age, weekly frequency, intensity, duration, place, and company of exercise). Polynomial F contrasts were carried out to test the linear relationship between weekly frequency and intensity or duration of the exercise. A mixed-model fixed effects ANCOVA was used to analyze the effects of time, place, and company i…	7: Once a week over 7 weeks from the beginning of April to May 2020, concurring with the establishment of tighter measures by the Spanish government on the whole country, their easing, and subsequent return to a “new normality.”	Same sample	Longitudinal	Results show a significant effect of time in three out of four of the GHQ-28 subscales, in all cases showing a consistent adaptation to conditions over time.Results also show that playing sport indoors, outdoors, or both, and practicing alonevs. with others differentially affect the somatic symptoms exhibited during confinement:Athletes who practiced sport with others showed higher levels of soma…	Original research article
The Rebooting in Sports and Physical Activities After COVID-19 Italian Lockdown: An Exploratory Study	Marco Guicciardi and Riccardo Pazzona	11	active adults	RV	2020-11-25	Italy	COVID-19, physical activity, sports, lockdown, regulatory self-efficacy	333	Active Italian adults, practicing different sports and physical activities, as soccer, basket, dance, running, and bodybuilding prevalently for at least 2 years with a frequency of two or more times a week.	Participants completed questionnaires using an online survey software (Lime Survey). The survey consists of two parts:the first one provided sociodemographic data (gender, age,province of residence, occupation) and some information about the physical activity performed before and during the lockdown.The second one comprised several scales: The Insomnia Severity Index (ISI), the Life Orientation T…	A MANOVA was used to assess if gender (male vs. female), age (younger vs. older), and environment (indoorvs. outdoor) affect sleep, regulatory self-efficacy, optimism, mood, and mental toughness. Effect sizes were calculated using partial eta square (η2p), with 0.01, 0.06, and 0.14 considered small, medium, and large effects, respectively. Significance was set at p < 0.05.	1: From June 1 to 30, 2020. Beginning of phase 2 (Rebooting) which followed the Italian lockdown from March to May 2020 (almost three months)	N/A	Cross-sectional	In outdoor physical activities, younger females showed less regulatory self-efficacy than older females, while younger males showed more regulatory self-efficacy than older males. In indoor physical activities, both genders showed similar scores of regulatory self-efficacy related to age, but the patterns between males and females were slightly inverted. A statistically significant interaction be…	Brief Research Report ARTICLE
Are Emotional and Behavioral Problems of Infants and Children Aged Younger Than 7 Years Related to Screen Time Exposure During the Coronavirus Disease 2019 Confinement? An Exploratory Study in Portugal	Rita Monteiro , Nuno Barbosa Rocha and Sandra Fernandes	12	parents	ML	2021-02-26	Spain, Portugal	COVID-19 confinement, children’s well-being, screen time, digital media, emotional problems, behavioral problems	193	Adult parents (or caregivers) of children aged from 6 months to 6 years and 12 months, residing in Portugal. All children involved were in confinement.	The survey was released online. It included the following sections: 1. Sociodemographic data of parents and children; and conditions and changes related to confinement (personal situation changes, home features, Parents’ perception about their confinement experience using a five-point Likert-type scale, degree of concern about the situation of COVID-19); 2. Time and conditions of exposure of chil…	Independent samples t-tests were used for difference testing. To test for correlations, Pearson's correlation was used. For the analysis, we defined as dependent variables the total scores of BPSC and PPSC and used them for each independent variable related to confinement. Independent-samples t-tests were applied to the following independent variables: having a balcony at home, having a terrace a…	1: The survey was open online for about 1 month, from May 6 of 2020 to June 8 of 2020	N/A	Cross-sectional	Findings revealed a modest relationship between children’s exposure time to screens and behavioral and emotional problems on children studied. It was also found that parents may play an important role in children’s behavioral and emotional adjustment during the confinement period. The majority of all the participant parents (71%) agreed that exposure time to TV had increased during the confinemen…	Brief Research Report ARTICLE
The Influence of Factors Such as Parenting Stress and Social Support on the State Anxiety in Parents of Special Needs Children During the COVID-19 Epidemic	Jie Ren , Xingkai Li , Shudan Chen, Suiqing Chen and Yangang Nie	13	parents	LM	2020-12-10	China	parents of special needs children, state anxiety, COVID-19, parenting stress, social support	1451	Parents of special needs children (autism, intellectual disability, visual impairment, and hearing impairment) in Guangdong Province of China	Bespoke questionnaires of children’s and parent’s mental and behavioral problems during the epidemic were used in the study (Demographic Information and General Situation Under COVID-19, Mental and Behavioral Problems of Children During COVID-19, Mental and Behavioral Problems of Parents During COVID-19). We also used the State Anxiety Inventory (S-AI), the Parenting Stress Index—Short Form-15 (P…	The data used in the study were pooled from an online survey of parents of special needs children and analyzed by one-way analysis of variance (ANOVA) and multiple linear regression. ANOVA was carried out to compare the effects of gender, educational background, family monthly income, employment situation during the epidemic, and children’s types of disabilities on parents’ state anxiety. For the…	1: from February 18 to February 22, 2020	N/A	Cross-sectional	ANOVA results showed that educational background, family monthly income, and type of their child’s disability made parents’ state anxiety significantly different. The results showed that there was no significant difference in state anxiety of parents across gender and grades of children. The results showed that parents with a college education or above had significantly lower state anxiety scores…	Original research article
Changes in Diet, Sleep, and Physical Activity Are Associated With Differences in Negative Mood During COVID-19 Lockdown	Joanne Ingram, Greg Maciejewski, Cristopher J. Hand	14	comparison	JG	2020-09-02	Scottland, UK	COVID-19, lockdown, diet, sleep, physical activity, alcohol, mood, mental health	399	Scottish nationals/long-term residents; range: 18–72 years	Questionnaires: demographic questions; questions about COVID-19; questions about current social behavior and exercise behavior; 18-item multiple-choice checklist asking for activities outside the working hours; Changes in health behaviours (drinking, diet, sleep quality) with a 5-point scale, Negative Mood Score: Profile of Mood State (POMS)	A series of Pearson’s chi-square (χ2) analyses were conducted to explore the associations between socio-demographic factors and COVID-19 induced change on changes in health behaviors. A series of Spearman’s correlations were conducted to analyze relationships between changes in health behaviors – positive correlations represented ‘positive’ changes in the health behaviors (reduced alcohol consump…	1; 3 regarding Negative Mood Scale (gradual easing of lockdown)	same sample (N= 275)	Both	Poorer diet was linked to more-negative mood, and to changes to working status. Poorer sleep quality was linked with more-negative mood, and with ‘shielding’ from the virus. Being less physically active was related to more-negative mood and student status, whereas being more physically active was linked to having or suspecting COVID-19 infection within the household. Increased alcohol consumption…	Brief Research Report ARTICLE
Self-Perception of Changes in Routines in Adults and Older Adults Associated to Social Distancing Due to COVID-19—A Study in São Paulo, Brazil	Adriana Machado-Lima , Angélica Castilho Alonso , Débora Gozzo, Gisele Garcia Zanca, Guilherme Carlos Brech , José Maria Montiel , Marta Ferreira Bastos , Priscila Larcher Longo and Sandra Regina Mota-Ortiz	15	comparison	RV	2021-02-23	Brazil	adults, aged, COVID-19, perception, social distance	139 (younger adult group) + 437 (older adult group) = 576		An online questionnaire (Google Form) was used. Questions were divided into the following aspects: sociodemographic data, financial conditions, routine-related perception, perception of health, physical and emotional state, and eating habits regarding the recall and perception, respectively, of the periods before and during social distancing.	Data related to perception before and during the social distancing were compared between adult (18–59 years) and older adult (≥60 years) groups, and a categorical chi-square test was applied. Perception of sleep quality, practice of physical activity, and tiredness sensation before and after the beginning of social distancing were compared using the Wilcoxon test for intragroup analysis and Mann–…	1: from May 23 to June 23, 2020	N/A	Cross-sectional	Changes in routine during the period of social distance were reported by 95% of adults and 96.8% of older adults, but adults indicated more significant alterations in routine. Adults reported greater income impairment and received more financial assistance from the government due to the pandemic than older adults. Most older adults were at least 15 days away from meeting relatives or friends who …	Original research article
Socio-Cognitive Factors Associated With Lifestyle Changes in Response to the COVID-19 Epidemic in the General Population: Results From a Cross-Sectional Study in France	Aymery Constant , Donaldson Fadael Conserve , Karine Gallopel-Morvan and Jocelyn Raude	16	comparison	MB	2020-09-29	France, US	COVID-19, confinement, physical activity, stress, coping strategics, barriers, eating habits	4005	residents in France	Online survey: Participants were asked whether they practiced five behaviors (i.e., screen watching, snacking, eating fruits and vegetables, exercising, and walking) less often, as often as, or more often than prior to the lockdown. Beliefs and expectations toward the COVID-19 epidemic were also assessed using an adapted version of Witte’s EPPM, together with sociodemographic and environmental va…	PPM factors were estimated using an unweightedleast-square factorial analysis, followed by a Promax rotation,a non-orthogonal (oblique) solution in which the factors areallowed to be correlated. This item reduction method established which ofthe 18 items belonged to domains or conceptual areas and whichitems should be maintained. Items are deleted if they loaded ontwo or more factors or if they e…	1 (between 8 and 20 April 2020, 3-4 weeks after the implementation of the lockdown)	N/A	Cross-sectional	More than 8 in 10 respondents reported unhealthy changes in lifestyle since the lockdown, mostly in relation to physical activity. The unhealthy changes were positively associated with male sex, living urban density, having a garden, financial difficulties because of COVID-19 and lack of fear control und negatively with cognitive avoidance. Less than 4 in 10 respondents reported healthy changes o…	Original research article
Reduction of Physical Activity Levels During the COVID-19 Pandemic Might Negatively Disturb Sleep Pattern	Tiego A. Diniz , Diego G. D. Christofaro , William R. Tebar , Gabriel G. Cucato, João Paulo Botero, Marilia Almeida Correia , Raphael M. Ritti-Dias , Mara C. Lofrano-Prado and Wagner L. Prado	17	comparison	RV	2020-12-10	Brasil, UK, US	sleep, COVID-19, physical activity, exercise, health	1907	Aldult volunteers in Brazil that respond to all questions in the survey	A Google form was used with 70 questions divided into 7 domains: (a) personal information; (b) COVID-19 personal care; (c) physical activity; (d) eating behavior; (e) health risk habits; (f) mental health; and (g) overall health. For the purpose of the present study, only some questions of some domains were selected: (a) personal information, (b) COVID-19 personal care, (c) physical activity, and…	Binary logistic regression was used to verify the association of physical activity parameters and sleep quality. The sample characterization variables were presented as meanand standard deviation comparing between participants who didnot feel any change in sleep quality with those who felt the impactof sleep quality in the quarantine by means of the Student’sttest for independent samples. The ass…	1: between May 05th and 17th 2020	N/A	Cross-sectional	The prevalence ofdecreased sleep quality during quarantine was 26.1%. In all, 514participants (27.4%) were classified as physically active duringquarantine (MVPA≥150 min per week) and approximately56.2% of participants reported that COVID-19 had an impact onphysical activity. Insufficient physical activity levels were a risk factor to have disturbed sleeppattern [OR: 1.28, 95% CI (1.01–1.62)]; ho…	Original research article
Motivation and commitment to sports practice during the lockdown caused by Covid-19	Marta Leyton-Román , Ricardo De La Vega-Marcos and Ruth Jiménez-Castuera	18	comparison	PA	2021-01-11	Spain	motivation, commitment, sports, COVID-19, self-determination theory	179	Spanish subjects aged between 18 and 65 years who practiced regular physical activity	The Behavioral Regulation in Sport Questionnaire (BRSQ) (36 items; eight factors: intrinsic motivation toward knowledge, intrinsic motivation toward execution, intrinsic motivation toward stimulation, integrated regulation, identified, introjected, external, and amotivation; groups were formed according to autonomous motivation, controlled motivation and amotivation), the Psychological Need Satis…	It was controlled for normality, variance homogeneity, skewness and kurtosis, reliability and internal consistency. A descriptive analysis was carried out of all the measured variables. A gender-based ANOVA analysis was performed, and the effect size was calculated using the following formula: Cohen’s d = M1−M2/SD, where SD = √[å (X−M2)/N], where X is the raw score, M is the mean, and N is the nu…	1: from May to June of 2020	N/A	Cross-sectional (An empirical, quantitative study was performed, using a descriptive population-based study based on surveys)	The most relevant results have showed significant differences in favor of the male gender in terms of levels of controlled motivation and amotivation, as well as higher levels of self-efficacy and basic psychological need of autonomy. Furthermore, the regression analysis has revealed that self-efficacy and current commitment to sports practice were explained by a variance of 57 and 64%, respectiv…	Original research article
Mood Responses Associated With COVID-19 Restrictions	Peter C. Terry , Renée L. Parsons-Smith and Victoria R. Terry	19	comparison	RV	2020-11-04	Australia	affect, emotion, COVID-19, pandemic, mood profiling, BRUMS	1062 participants (386 male, 676 female)	N/A	Online study: Mood responses were collected using the Brunel Mood Scale via the "In The Mood" website	Once the raw scores were transformed into standard scores (T-scores), the mean mood profile of the whole sample, when plotted against relevant norms, represented an inverse iceberg profile. A seeded k-means cluster analysis with a prescribed six-cluster solution clearly identified the same six mood profiles previously reported in the literature. Single-factor MANOVAs were used to investigate the …	1 (during the period of restrictions from March to June, 2020)	N/A	Cross-sectional	The mean pattern of mood responses reflected an inverse iceberg profile, characterized by significantly elevated scores for tension, depression, anger, fatigue, and confusion, and below average scores for vigor; a profile associated with increased risk of mental health issues. Females reported more negative mood scores than males. Participants in the ≤ 25 age group reported the most negative prof…	Original research article
Anxiety and leisure-domain physical activity frequency, duration, and intensity during Covid-19 pandemic	Cassio M. Meira Jr. , Kaique S. Meneguelli, Maysa P.G. Leopoldo and Alex A. Florindo	20	comparison	LM	2020-12-29	Brazil	exercise, sport, anxious, personality, coronavirus, individuality	571	Adult volunteers mainly from Sao Paulo State (89,2%), the epicenter of COVID-19 pandemic in Brazil	We used a validated short-version of the State and Trait Anxiety Inventory. Levels of physical activity were measured via questions from VIGITEL, a validated questionnaire about the individual’s habits on risk factors. A Google form was used.	Analyzes were threefold. Firstly, we ran a descriptive analysis that reported absolute and relative (percentage) frequencies of participants on each variable of interest. Then, due to non-normal distributions measured by Kolmogorov–Smirnov tests, to compare different levels of physical activity frequency, duration, and intensity on levels of state anxiety during Covid-19 pandemic we used non-para…	1: during June 2020. To give answers about behaviors before the pandemic, the participants were instructed to recall behaviors from the first week of March 2020.	N/A	Cross-sectional	Overall, participants’ responses indicate that anxiety levels were higher during the pandemic compared to the period that preceded the pandemic, and that frequent and long physical activity in the leisure-domain reduced anxiety, regardless its intensity. The regression models revealed an inverse relationship between physical activity and anxiety (the more physical activity, the less anxiety) and …	Original research article
The Psychological Impacts of COVID-19 Home Confinement and Physical Activity: A Structural Equation Model Analysis	Rashid Menhas , Zulkaif Ahmed Saqib , Fengjiao Zheng , Jianhui Dai , Shahid Mahmood, Yu Weng and Xuehui Sang	21	comparison	RV	2021-01-15	China, Pakistan	COVID-19, psychological impact, lockdown, physical activity, China	2200	Wuhan residents (+18 years) who were in home confinement.	The online questionnaire was based on both open-ended and close-ended questions regarding participants’ socioeconomic information, the psychological impact of COVID-19, response to the COVID-19 psychological impact, and participation in physical activity during home confinement. Demographic characteristics (gender, education, martial status, religious belief, ethnicity, employment status), The Ps…	The statistical analysis was divided into three parts, univariate, bivariate, and multivariate, to analyze the psychological impact of COVID-19 home confinement and physical activity to achieve the study objectives. Under the multivariate analysis, the structural equation model was used to assess the association between different variables regarding the psychological impact of COVID-19 home confi…	1: February 20 to March 20, 2020, during Wuhan’s lockdown	N/A	Cross-sectional	According to results, H1 is supported, which claimed a negative association between COVID-19 lockdown policy and behavior and attitude. Results for H2 reveals that the COVID-19 lockdown policy have negative influence on emotional control and it is supported. H3 documented a significant positive relationship between COVID-19 lockdown policy and lockdown period psychological impact, which means loc…	Original research article
Changes in Physical Activity Pre-, During and Post-lockdown COVID-19 Restrictions in New Zealand and the Explanatory Role of Daily Hassles	Elaine A. Hargreaves , Craig Lee , Matthew Jenkins , Jessica R. Calverley , Ken Hodge and Susan Houge Mackenzie	22	comparison	RV	2021-02-25	New Zealand	behavior change, exercise, psychology, stress,physical activity intensity, COVID-19	759 (for analysis: 231 respondents with matched data from surveys 1 and 2)	Aged 18 years or older and living in NZ for the duration of the lockdown restrictions.	It was an online survey included the following measures: The International Physical Activity Questionnaire-Short Form (IPAQ-SF) and the Hassles Scale (117-item measure of the daily hassles participants experienced in the last 7 days; seven categories: inner concerns, financial concerns, time pressures, work hassles, environmental hassles, family hassles, health hassles)	To investigate changes in PA intensity from pre- to during- and post-lockdown, in the different activity groups, a factorial repeated measures (PA intensity x time x activity group)ANOVA was conducted. To compare changes in the daily hassles categories between during-lockdown and post-lockdown, a factorial repeated measures ANOVA (daily hassles severity x time) was conducted. The Bonferroni proce…	2: during lockdown (between the second and third weeks of NZ’s 5-week lockdown period (April 8 to April 15, 2020; the survey was open for 8 days)) and 6 weeks after lockdown had ended (follow-up survey was sent on June 9th 2020 and was open for completion for 9 days)	same sample	Longitudinal	Results showed that vigorous and moderate intensity PA were significantly lower during- and post-lockdown compared to pre-lockdown in those individuals who had been highly active pre-lockdown. In contrast, for moderately active individuals pre-lockdown, vigorous and moderate intensity PA was significantly higher during-lockdown compared to pre-lockdown, and these increased levels of vigorous PA w…	Original research article
Habits and Psychological Factors Associated With Changes in Physical Activity Due to COVID-19 Confinement	Eva León-Zarceño , Antonio Moreno-Tenas , Salvador Boix Vilella , Alejo García-Naveira and Miguel Angel Serrano-Rosa	23	comparison	ML	2021-02-17	Spain	habits, COVID-19, coping, physical activity, psychological well-being	457	Spanish participants	An online survey was used. Participants were evaluated in psychological well-being (39 items with six dimensions: self-acceptance, positive relationships, autonomy, environment mastery, purpose in life, personal growth), in its adaptation to Spanish, in coping, with the Spanish adaptation of the COPE Inventory (60 items containing 15 coping strategies; subscales: Positive reinterpretation, Active…	First, outliers were eliminated (+2.5 standard deviations) and the normality of the variables was calculated. No variable was normal. The variables were transformed into log10 and normality was recalculated. Since the data showed that the variables were not normal, the statistical analyses were carried out using non-parametric tests. The Mann-Whitney U parameter was used to compare the scores bet…	1: from 6 to 20 April, the time when, in Spain, confinement was in place and the highest peak of deaths and infections from COVID-19 occurred	N/A	Cross-sectional	This study has shown that people during confinement looked for waysto stay active through eHealth. Results showed that perceived emotions, difficulties for certain routines, psychological well-being, and coping differed according to sex. Specifically, women had more negative thoughts about their physical condition and about their health status as a trend, women scored more in sadness, tension and…	Original research article
Individual, sociodemographic, and environmental factors related to physical activity during the COVID-19 lockdown	Claudia Teran-Escobar , Cyril Forestier , Clément Ginoux , Sandrine Isoard-Gautheur , Philippe Sarrazin , Anna Clavel and Aïna Chalabaev	24	comparison	RV	2021-03-16	France	physical activity, COVID-19 pandemic, psychology, context, exercise	386	Participants living in France	Minutes per week of moderate-to-vigorous PA during the lockdown (IPAQ); usual physical activity before the lockdown (Saltin-Grimby Physical Activity Questionnaire); and psychological (e.g., intention, self-efficacy, and autonomous and controlled motivation), sociodemographic (gender, age, and numberof children), and environmental (habit at surface area and type of housing) factors were measured i…	All hypotheses were tested using multiple linear regressions in R version 3.6.0. The “Lm” function was used to test the first and second hypotheses, and “olsrr” package (Hebbali, 2020)was used to do stepwise regression analyses (Hypothesis 3). Dummy variables were created for the categorical variables (gender, employment status, type of housing, and access to sports equipment at home). Hypothesis…	1: between March 30 and April 10, 2020 (lockdown in France)	N/A	Cross-sectional	Usual physical activity before the COVID-19 lockdown, intention toward PA, habit at surface area, and controlled motivation significantly predicted PA during the lockdown. No mediating effects of intention or self-efficacy were found. Intention significantly moderated the association between gender and PA and the association between part-time work and PA.	Original research article
When Pandemic Hits: Exercise Frequency and Subjective Well-Being During COVID-19 Pandemic	Ralf Brand , Sinika Timme and Sanaz Nosrat	25	comparison	MB	2020-09-24	Germany, US	mood, motivation, physical activity, habit, health	13,696 respondents in 18 countries		Online survey: Exercise behavior (typical and during COVID-19) (“never,” “1 day or less,” “2–3 days,” “4–5 days,”“almost every day”), Mood (POMS)	Mixed (fixed and random) effects model regression using R; Cumulative link mixed-models (CLMM) were utilized to predict the probabilities of exercising at the five frequency levels during the pandemic by the five frequency levels of “exercise before the pandemic”. The variable “country of residence” was included as a random effect. A linear mixed model (LMM) was used to analyze the influence of e…	1 (between March 29, 2020 and May 7, 2020)	N/A	Cross-sectional	According to the prediction model, those who rarely exercise before a lockdown tend to increase their exercise frequency during it, and those who are frequent exercisers before lockdown tend to maintain it. With regards to subjective well-being, the data show that those who exercised almost every day during this pandemic had the best mood, regardless of whether or not they exercised prepandemic. …	Original research article
Physical Activity and Psychological Well-Being During the COVID-19 Lockdown: Relationships With Motivational Quality and Nature Contexts	Matthew Jenkins , Susan Houge Mackenzie , Ken Hodge , Elaine Anne Hargreaves , Jessica R. Calverley and Craig Lee	26	comparison	RV	2021-02-25	New Zealand	physical activity, motivation, psychological well-being, nature, COVID-19	759	Adults across the general NZ population living in NZ for the duration of the lockdown period	Participants completed an online survey (Qualtrics platform). The survey measured weekly PA (The International Physical Activity Questionnaire-Short Form), nature-based PA (2 items; yes/no), psychological well-being (World Health Organisation Well-Being Index), and motivational quality in relation to PA (Behavioural Regulation in Exercise), during the second and third weeksof the 7 week COVID-19 …	Partial Least Squares Structural Equation Modelling (PLS-SEM)using SmartPLS (v. 3.2.7). A priori and post-hoc power analyses using G∗Power was used to determine the adequacy of the sample size. Common method bias (CMB) was mitigated through post-hoc analysis following Podsakoff et al.’s (2003) recommendations. We applied the marker variable approach using the steps designed for PLS-SEM (Rönkkö an…	1: between the second and third weeks (April 8 to April 15, 2020) of NZ’s Level 4 lockdown period	N/A	Cross-sectional	Results showed that PA significantly predicted psychological well-being, with no significant difference evident in psychological well-being dependent on whether PA was nature or non-nature-based. Nature-based PA was a stronger predictor of intrinsic motivation compared to non-nature-based PA, and intrinsic motivation was positively associated with psychological well-being. In contrast, non-nature…	Original research article
Exercise and Physical Activity eHealth in COVID-19 Pandemic: A Cross-Sectional Study of Effects on Motivations, Behavior Change Mechanisms, and Behavior	Gonzalo Marchant , Flavia Bonaiuto, Marino Bonaiuto and Emma Guillet Descas	27	strategies	RV	2021-02-22	France, Italy	self-effcacy, intentions, attitude, digitalization, habits, automaticity	569	Respondents who were 18 years or older and residents in France during confinement. Users and non-users of eHealth for PA.	An online questionnaire constructed through Drag n SurveyR© web-based software was used during confinement in France. The questions assessed demographics, usage of eHealth for exercise and physical activity, and behavioral levels. The questionnaire also measured the constructs of Social Cognitive Theory (self-efficacy, subjective knowledge, reinforcement, automaticity, lack of intentionality, lac…	First, the analysis of the data included the identification of the users and non-users of eHealth for physical activity. The next step was to classify the participants into active or inactive according to WHO recommendations for levels of physical activity for health in adults. tudent’st-tests were calculated to determine if there were differences between the physical activity levels of eHealth u…	1: from 24th of April 2020 to 10th of May 2020 (the end of French confinement during COVID-19 first pandemic wave)	N/A	Cross-sectional	Participants who were users of eHealth for exercise and physical activity presented significantly higher levels of vigorous physical activity and total physical activity per week than non-users and according to WHO recommendations for physical activity, eHealth users were more likely to be classified as active (80 versus 63%) than non-users. The chi-square test showed significant interactions bet…	Original research article
The Effect of Persuasive Messages in Promoting Home-Based Physical Activity During COVID-19 Pandemic	Valentina Carfora and Patrizia Catellani	28	strategies	RV	2021-04-01	Italy	message frame, home-based physical activity, COVID-19, lockdown, exercising at home, psychosocial	272	Italian adults	Participants responded to a questionnaire on their attitude and intention at Time 1 (5 + 3 items), frequency of past behavior (2 items), and self-efficacy related to exercising at home (6 items). Then, participants were randomly assigned to four different message conditions: (a) gain messages focused on the positive outcomes associated with doing physical activity at home; (b) non-loss messages f…	Using multigroup structural equation modeling, we compared message conditions, and tested whether the effects of the messages on attitude and intention at Time 2 were mediated by message-induced threat, message-induced fear, and message evaluation. As a first step of our analysis, we assessed the variance inflation factor (VIF) to compute multicollinearity. Then, we used confirmatory factor analy…	2: Time 1 (April 2020), Time 2 (after reading the messages)	same sample	Interventional	Results showed that the perception of the messages as not threatening was the key point to activate a positive evaluation of the recommendation. The highest persuasive effect was observed in the case of the non-loss frame, which did not threaten the receivers, triggered a moderated fear and, in turn, activated a positive evaluation of the recommendation, as well as higher attitude and intention t…	Original research article
Moderation Effect of Physical Activity on the Relationship Between Fear of COVID-19 and General Distress: A Pilot Case Study in Arabic Countries	Tareq A. Alsalhe , Sulaiman O. Aljaloud, Nasr Chalghaf , Noomen Guelmami , Dallal W. Alhazza, Fairouz Azaiez and Nicola Luigi Bragazzi	29	strategies	MG	2020-09-23	Saudi Arabia, Tunisia, Italy, Canada	COVID-19, fear, gender, general distress, physical activity, partial least square modeling	459	Residents in four Arab countries (Saudi Arabia, Algeria, Tunisia, Libya)	The “Fear of COVID-19” Scale, the short form of the “International Physical Activity Questionnaire,” and the “Perceived Stress Scale” questionnaires were disseminated by emails and social networks via Google Forms.	SMARTPLS software was used for PLS path modeling. First, the measurement model was evaluated and then the structural model was assessed.	1	N/A	Cross-sectional	Results confirmed the links between level of physical activity, fear of COVID-19, and gender, showing a significant mediating effect of the fear of COVID-19 on the relationship between gender and general distress. The level of physical activity was also found to influence the fear of COVID-19, varying depending on gender. In addition, the model highlighted the presence of a moderation effect of t…	Original research article
Who is Listening? Spokesperson Effect on Communicating Social and Physical Distancing Measures During the COVID-19 Pandemic	Ahmad Abu-Akel , Andreas Spitz and Robert West	30	strategies	JG	2021-01-12	Switzerland	COVID-19, pandemic (COVID-19), public health messaging, spokesperson, effective communication, celebrity	705	Adults from Switzerland	Two online surveys were randomly assigned to 705 respondents. In one survey, social distancing was supported by Simonetta Sommaruga (sitting President of the Swiss Confederation), and in the other survey, social distancing was supported by Tom Hanks (a celebrity actor). The two surveys were identical in all other respects. The survey elicited, on a 7-point Likert scale, responses that gauged the …	First, we computed Spearman’s correlation between the study variables. For the main analyses, we performed a series of multivariable regressions to examine the effect of the spokesperson on the responses to the three attitudinal questions about social distancing: (1) support, (2) current practice, and (3) future practice. Analyses were conducted while controlling for all demographic and attitudin…	1: during the period of March 22–27, 2020, 6 days after the Swiss Federal Council had categorized the situation as extraordinary under the terms of the Epidemics Act	N/A	Cross-sectional	We found that the government official was more effective in eliciting responses supportive of social distancing, particularly as manifested in the stated current compliance with social distancing measures. The effect was substantially stronger among older respondents, although these respondents expressed a lower risk perception. Although there was a general trend for greater endorsement of the so…
Effects of High-Intensity Interval Training and Moderate-Intensity Training on Stress, Depression, Anxiety, and Resilience in Healthy Adults During Coronavirus Disease 2019 Confinement: A Randomized Controlled Trial	Yolanda Borrega-Mouquinho, Jesús Sánchez-Gómez, Juan Pedro Fuentes-García, Daniel Collado-Mateo and Santos Villafaina	31	strategies	RV	2021-02-24	Spain	confinement, COVID-19, HIIT, MIT, mental health	67	Adults without absolute contradiction for physical exercise practice	Participants were randomly assigned to two groups: HIIT and MIT groups. The MIT group had to perform a home-based intervention based on aerobic exercises, whereas the HIIT group had to perform a home-based intervention based on HIIT exercises. The two groups (HIIT and MIT) had to complete the same physical exercise volume, 40 min per session (6 days per week) during the confinement period (6 week…	Non-parametric tests were performed based on the results of the Shapiro–Wilk and Kolmogorov–Smirnov tests. Data from the initial 67 participants were used to perform the intention-to-treat analysis using multiple imputations (MIs) of missing values, following the guidelines of Sterne et al. (2009). Thus, the missing data were classified as missing at random. Mann–Whitney U-test was used to study …	2: before and after the intervention (6 weeks)	Same sample	Experimental (randomized, single-blind controlled trial)	No significant differences were observed between the HIIT and MIT groups in age, gender, and the total score of stress, depression, anxiety, resilience, or physical activity levels at baseline. Results showed that HIIT and MIT significantly reduced the stress, anxiety, and depression as well as increase the resilience. Moreover, the improvements obtained in the HIIT group seem to be greater than …	Original research article
Use of Data Mining to Determine Usage Patterns of an Online Evaluation Platform During the COVID-19 Pandemic	Rafael E. Reigal , José Luis Pastrana-Brincones , Sergio Luis González-Ruiz, Antonio Hernández-Mendo , Juan Pablo Morillo-Baro and Verónica Morales-Sánchez	32	strategies	RV	2020-09-25	Spain/Malaga	menpas, COVID-19, data mining, clustering, human behavior	11263 records in first measurement (Male: 32,74% and Female: 67,26%) and 20627 in second measurement (Male: 37,11% and Female: 62,89%)	Records of people who took any of the following questionnaires: Competitive State Anxiety Inventory-2 (CSAI-2), State Trait Anxiety Inventory (STAI), Profile of Mood State (POMS), Resilence Scale (RS), Sport Performance Psychological Inventory (IPED), Maslach Burnout Inventory (MBI) and Self-concept Form-5 (AF-5) in MenPas	Cluster analysis techniques (Data Mining), specifically K-Means algorithms, analyzing the use of the following questionnaires on the MenPas platform: competitive State Anxiety Inventory-2 (CSAI-2), State Trait Anxiety Inventory (STAI), Profile of Mood State (POMS), Resilience Scale (RS), Sport Performance Psychological Inventory (IPED), Maslach Burnout Inventory (MBI) and Self-concept Form-5 (AF-…	Two cluster analyses for each type of questionnaire: 3 and 5 cluster analyses for 2019 and 2020. It has been taken in account the following attributes (variables): age, gender, sport, hours doing sport, marital status, educational level, profession and date. In addition, a decision tree has been built to respond to the following question in 2019 and 2020: “What is the profession of those who have…	2 (1: from March the 1st to April the 30th in 2019; 2: from March the 1st to April the 30th in 2020)	N/A	Longitudinal	The analyses have shown changes in cluster formation between 2019 and 2020 based on the variables gender, age, marital status or physical practice. Therefore, the analyses carried out have been sensitive to determine several profiles of people using the MenPas platform because there are changes in the characteristics of the user groups that have carried out the analyzed tests.	Original research article
Individuals’ Self-Reactions Toward COVID-19 Pandemic in Relation to the Awareness of the Disease, and Psychological Hardiness in Saudi Arabia	Aljawharh Ibrahim Alsukah , Nourah Abdulrhman Algadheeb, Monira Abdulrahman Almeqren, Fatimah Sayer Alharbi , Rasis Abdullah Alanazi , Amal Abdulrahman Alshehri, Futiem Nasha Alsubie and Reem Khalid Ahajri	33	strategies	JG	2020-12-14	Saudi Arabia	COVID-19, public health, psychological hardiness, behavior, psychological impact	1272	Aged between 13 and 77 from 13 regions in Saudi Arabia (85% female)	Online questionnaire (Google form) which included demographic items, psychological responses to the pandemic (48 items; cognitive, emotional, social and behavioral responses), awareness of COVID-19 (extent to which individuals know COVID-19, the nature of disease, ways of transmission, symptoms and preventive actions), and measures of psychological hardiness (extent to which the individual percei…	Psychological responses to the pandemic, individuals’ level of awareness and their psychological trauma were calculated using percentages. The correlation coefficient of pearson correlation coefficient, to measure the relationship between psychological and psychological trauma as they are connected variables. The Mann–Whitney test for the two separate samples was conducted to examine the differen…	1	N/A	Cross-sectional	Results indicated that the average psychological responses to the COVID-19 pandemic in the study sample were 75.85%. This indicates that the sample generally has a high level of positive psychological responses to the COVID-19 pandemic. The awareness of COVID-19 among Saudi was 91.50%. This indicates a high level of awareness among the study sample. The pychological hardiness of the sample was 78…	Original research article
Physical Activity, Boredom and Fear of COVID-19 Among Adolescents in Germany	Vincent Bösselmann, Sandra Amatriain-Fernández, Thomas Gronwald, Eric Murillo-Rodríguez, Sergio Machado and Henning Budde	34	teenagers and YA	JG	2021-05-03	Germany, Mexico, Brazil	physical activity, physical exercise, boredom, fear, anxiety, COVID-19, adolescents	122	Students in Germany (13-19 years). All attending school in Hamburg or Schleswig-Holstein.	A cross-sectional online study was conducted. It included questions on PA using the “Godin-Shephard Leisure-Time Physical Activity Questionnaire" (adapted: “During a 7-day period how many times on the average do you do the following kinds of activities for more than 15 min?”; three response categories: strenuous, moderate, mild intensity; MET score for total PA was calculated), fear of COVID-19 (…	First, the total scores for the three main variables (PA, FOC-19, Boredom) were calculated. The endogenous variable in the regression model was the FOC-19 score. Possible predictors were the overall PA value, the total boredom value, the age, gender and the federal state where the school is located (Hamburg or Schleswig-Holstein). When selecting the regression model, the information criterion acc…	1: from April 27th to May 3rd, 2020 (in this time schools in Germany had already been closed for 6 weeks)	N/A	Cross-sectional	The reported fear of COVID-19 significantly correlates with total PA, quantity of strenuous PA, and boredom. Also, of the six FOC-19 items, the item “COVID-19 makes me worry if my family will be infected” has the highest average value. “COVID-19 makes me feel very unsafe about myself,” has the lowest average value. Furthermore, a significant regression equation was found. The variables boredom, P…	Original research article
Stress, Emotional Intelligence and the Intention to Use Cannabis in Spanish Adolescents: Influence of COVID-19 Confinement	Cristina Liébana-Presa, María Cristina Martínez-Fernández , José Alberto Benítez-Andrades, Elena Fernández-Martínez , Pilar Marqués-Sánchez and Isaías García-Rodríguez	35	teenagers and YA	LM	2020-12-11	Spain	stress, emotional intelligence, cannabis, teenagers, adolescents, confinement, SARS-CoV-2, COVID-19	300 (sample before confinement comprised 202 students, and after confinement there were 98)	Healthy adolescents aged 13-17 from two different schools in Ponferrada (León, Spain)	A comparative correlational study was carried out with validated self-completed questionnaires through an online platform. EI was assessed through the Trait Meta-Mood Scale (24 items in three dimensions: attention, clarity, repair). Stress was measured using the Student Stress Inventory-Stress Manifestations (SSI-SM). The validated Cannabis Use: Intention Questionnaire-CUIQ was used comprising 12…	The quantitative variables were expressed with the mean and standard deviation (M±ST). Qualitative variables were expressed as frequencies and percentages. To assess the relationship between stress, EI subscales and the intention to use cannabis, a correlation analysis was performed using Pearson’s correlations. To determine the existence of significant differences between independent groups, the…	2: before and after the end of the COVID-19 pandemic containment stage. First assessement (between February 7 and 27, 2020) was carried out in School nb 1 and the second assessment (1 and 21 May) was carried out in School nb 2.	Different sample	Comparative correlational study	Analysis of correlation and differences between the groups indicate that confinement has had effects on the mental health of the adolescents, specifically on the emotional manifestations of stress. Furthermore, significant gender differences were found for stress values and Emotional Intelligence. However, no differences have been found for cannabis use intention. Significant differences were fou…	Original research article
Chinese College Students Have Higher Anxiety in New Semester of Online Learning During COVID-19: A Machine Learning Approach	Chongying Wang , Hong Zhao and Haoran Zhang	36	teenagers and YA	JG	2020-12-03	China	COVID-19, college students, anxiety, new semester, machine learning, XGBoost mode	1172	Non-graduating undergraduate students aged between 18 and 22 from 34 provincial-level administrative units and 260 cities in China			2 measurements. 1: February 15 to 17, 2020, before the new semester started; 2: March 15 to 17, 2020, 1 month after the new semester based on online learning had started	Same sample	Longitudinal	Tere were 184 (15.7%) and 221 (18.86%) students who met the cut-off of 50 and were screened as positive for anxiety, respectively, in the two investigations. The mean SAS scores in the second test was significantly higher than those in the first test (P<0.05). Significant differences were also found among all males, females, and students majoring in arts and sciences between the two studies (P<0.…	Original research article
Physical Activity, Loneliness, and Meaning of Friendship in Young Individuals – A Mixed-Methods Investigation Prior to and During the COVID-19 Pandemic With Three Cross-Sectional Studies	Sonia Lippke, Marie Annika Fischer and Tiara Ratz	37	teenagers and YA	RV	2021-02-02	Germany	relationship status, physical activity (exercise), loneliness, COVID-19, friendship (male/female), mixed-methods	542: (1) 363, (2) 175, (3) 4	(1) First year university students from the Jacobs University Bremen, (2) German individuals aged 18-29, (3) first-year university bachelor students from four universities in Europe (Germany, Netherlands, UK)	Quantitative data of (1) n= 363 first-year university students assessed in 2018/2019 and of (2) n= 175 individuals aged 18–29 years assessed in 2020 were gathered using independent self-administered online surveys. In addition, (3)n= 4 students were recruited for semi-structured, qualitative interviews in 2020 during the onset phase of the COVID-19 pandemic. (1): The self-administered questionnai…	Correlation and regression analyses as well as analyses of variance were conducted. Thematic analysis as a qualitative method was used to explore the role physical activity, friendship, and social interactions played in loneliness, particularly in times of social isolation and social distancing. The association between loneliness and physical activity (research question 1) as well as sex, and rel…	3: February 2018 - February 2019 (1), June 08 - June 15 2020 (2),	Different sample	Cross-sectional	Results revealed associations of varying strength between physical activity and loneliness in 2018/2019 (r=−0.09,p≤0.05) and 2020 (r=−0.20,p<0.01). In 2020, n= 73(41.7%) participants felt that their loneliness had increased since the COVID-19 social and physical distancing guidelines were introduced, but this was not associated with a perceived change in physical activity. Analyses of qualitative…	Original research article
The Relationship Between Physical Activity and Quality of Life During the Confinement Induced by COVID-19 Outbreak: A Pilot Study in Tunisia	Maamer Slimani, Armin Paravlic, Faten Mbarek, Nicola L. Bragazzi, David Tod	38	teenagers and YA	RV	2020-08-07	Italy, Slovenia, Tunisia, Canada, UK	coronavirus, COVID-19, prevention, psychosocial, confi	216 participants (men: n = 112, women: n = 114)	No special target group (inclusion criteria: (i) age in the range 18–30 years; (ii) not using alcohol, drugs, or other substances; and (iii) no co-morbidities and/or orthopedic limitations that could interfere with the perceived QoL or level of PA)	Participants were divided into three groups, i.e. inactive group (IG), minimally active group (MAG) and health-enhancing PA group (HEPAG). Survey: IPAQ-BREF, WHOQOL-BREF	Descriptive statistics; Mann-Whitney U tests for differences in PA level and QoL; Kruskal-Wallis tests for differences between different categories of participants based on their PA; post hoc comparisons with Bonferroni corrections; Spearman's Rho for bivariate correlations (PA level and QoL domains)	1	N/A	Cross-sectional	MAG and HEPAG have better total PA, physical, psychological, social, and environmental QoL domains scores than IG (all, p < 0.01). Small to large correlations (r ranging from 0.14 to 0.72) were also observed between total PA, total walking activity, total moderate-intensity PA, total vigorous-intensity PA, and QoL domains (all, p < 0.01)	Original research article
Home Confinement in Previously Active Older Adults: A Cross-Sectional Analysis of Physical Fitness and Physical Activity Behavior and Their Relationship With Depressive Symptoms	Joana Carvalho, Flávia Borges-Machado, Andreia N. Pizarro, Lucimere Bohn and Duarte Barros	39	older adults	ML	2021-05-20	Portugal	depression, mental health, COVID-19, exercise, multicomponent training	68	Physically active older adults aged ≥65 enrolled at the exercise program MAMV in Porto, Portugal in the scholar year 2019–2020	After home confinement, participants were assessed in person for lower-body strength (30-s chair stand test), cardiorespiratory fitness (6-min walking test), agility/dynamic balance (8-ft up-and-go test), handgrip strength, and anthropometry (height, weight, BMI). Telephone interviews were performed to evaluate depressive symptoms with the Geriatric Depression Scale – 15 items (GDS-15) and physic…	Data normality was verified using Kolmogorov–Smirnov tests. Measures of central tendency [mean and median (Mdn)] and dispersion [standard deviation and interquartile range (IR)] were used as appropriate to describe sample characteristics. Between-group comparisons were performed with both parametric (independent t-test) and non-parametric approaches (Mann–Whitney U test) for continuous variables …	1: after 11 weeks of home confinement	N/A	Cross-sectional	Ninety percent of older adults self-reported a decrease in overall physical activity levels, and nearly 65% increased daily sitting time during the home confinement. However, previously active older adults still presented high levels of physical fitness (scores above 50th compared with Portuguese normative values) after 11 weeks of home confinement. Overall, 52.9% of participants scored 5 or more…	Original research article
Associations Between Depressive Symptoms and Physical Activity Intensity in an Older Adult Population During COVID-19 Lockdown	Ana Lage, Susana Carrapatoso, Elzier Sampaio de Queiroz Neto, Sérgio Gomes, Luísa Soares-Miranda and Lucimere Bohn	40	older adults	LM	2021-06-07	Portugal, Brazil	depression, physical activity, pandemic, lockdown, association, intensity	1123	physically active older Brazilian adults (enrolled in the exercise program “Fortaleza Cidade Amigado Idoso” in the school year 2019-2020)	Participants were interviewed by telephone in regard to sociodemographic (sex, age, years of education, BMI), general health status, depression (GDS-15), and physical activity (IPAQ-SV) after being home-confined for 11.59±2.42 weeks. Participants were also asked to self-report changes in their physical activity levels and time spent sitting.	Descriptive statistics and frequency analysis were used to describe the sample Between-groups comparisons (no depression symptoms versus presence of depression symptoms were performed using independent t-test and chi-square (χ2) test as appropriate. Hierarchical multiple linear regression analysis, with the enter method, was used to determine the unique contribution of each physical activity inte…	1: during June 2020 (1st -31st) when subjects were still under home confinement	N/A	Cross-sectional observational	About 83.8% of older adults self-reported a decrease in daily physical activity levels which was significantly higher within the group with depressive symptoms (92.10%) compared to the one without depressive symptoms. Overall, 73.9% increased sitting time. Overall, depressive symptoms were observed in 30.4%, and 20.8% met physical activity recommendations with significant differences between grou…	Original research article
Adherence rate, barriers to attend, safety, and overall experience of a remote physical exercise program during the COVID-19 pandemic for individuals after stroke.	Camila Torriani-Pasin, Gisele Carla dos Santos Palma, Marina Portugal Makhoul, Beatriz de Araujo Antonio, Audrea Regina Ferro Lara, Thaina Alves da Silva, Marcelo Figueiredo Caldeira, Ricardo Pereira Alcantaro Júnior, Vitoria Leite Domingues, Tatiana Beline De Freitas and Luis Mochizuki	41	older adults		Provisionally accepted on 14.06.2021											Original research article
Serious Game Platform as a Possibility for Home-Based Telerehabilitation for Individuals With Cerebral Palsy During COVID-19 Quarantine – A Cross-Sectional Pilot Study	Talita Dias da Silva , Paula Lumy da Silva, Elisa de Jesus Valenzuela, Eduardo Dati Dias , Amanda Orasmo Simcsik , Mariana Giovanelli de Carvalho, Anne Michelli Gomes Gonçalves Fontes , Camila Aparecida de Oliveira Alberissi , Luciano Vieira de Araújo , Murilo Vinícius da Costa Brandão , Helen Dawes and Carlos Bandeira de Mello Monteiro	42	older adults	MB	2021-02-02	Brazil, UK	cerebral palsy, motor rehabilitation, telerehabilitation, physical functional performance, serious game	44	22 patients with cerebral palsy; 22 typically developing individuals, matched by age and sex to the individuals with CP. All participants were adolescents or young adults.	Participants practiced a coincident timing game and we measured movement performance and physical activity intensity using the rating of perceived exertion Borg scale. The platform Move Hero was used and presents different levels of difficulty, so after the participant was connected to the platform, the researcher directed the participant to the protocol developed for this research. MoveHero is c…	Timing error was the dependent variable. We analyzed the absolute error (AE), which demonstrates the accuracy of the movement; and the variable error (VE), which identifies the precision of the movement. As well as AE and VE we used as dependent variables the percentage of hits and misses and Rating of Perceived Exertion (RPE). s well as AE and VE we used asdependent variables the percentage of h…	1: between March and June 2020 (strict quarantine period in Sao Paulo)	N/A	Cross-sectional	All participants were able to engage with the VR therapy remotely, reported enjoying sessions, and improved performance in some practice moments. The most important result was the significant increasing in rating of perceived exertion (through Borg scale) in both groups during practice and with CP presenting a higher rating of perceived exertion. Children with CP enjoyed participating, were able …	Original research article
Educational and Social Exergaming: A Perspective on Physical, Social, and Educational Benefits and Pitfalls of Exergaming at Home During the COVID-19 Pandemic and Afterwards	Marco Rüth and Kai Kaspar	43	opinion	LM	2021-04-09	Germany	COVID-19, exergaming, physical activity, social gaming, social learning, media education, home exercising	N/A	N/A	N/A	N/A	N/A	N/A	N/A	PA and COVID-19 signify two different but partly intertwinded pandemics with negative physical, mental and economic consequences that must be alleviated. In times of pandemic restrictions, the options for PA are reduced. Here, exergaming offers a way to enhance PA at home. It is outlined how playing exergames with others (social exergaming) at home could foster physical and mental health and prom…	Perspective article
COVID-19 and Quarantine: Expanding Understanding of How to Stay Physically Active at Home	Alberto Souza Sá Filho , Thiago Gottgtroy Miranda, Carolina Cavalcante de Paula, Silvio Roberto Barsanulfo , Diogo Teixeira , Diogo Monteiro , Luis Cid , Claudio Imperatori , Tetsuya Yamamoto , Eric Murillo-Rodriguez , Sandra Amatriain Fernández , Henning Budde and Sergio Machado	44	opinion	RV	2020-10-29	Brazil, Portugal, Mexico, Italy, Japan, Spain, Germany	(COVID-19, PA recommendations, home training, HIIT, immune system)	N/A	N/A	N/A	N/A	N/A	N/A	N/A	Recommendations for practicing exercise at home should be expanded, physical condition / training experience should be included. "Some PA is better than none". High-Intensity-Interval-Training is effective in improving physical fitness for healthy people and people with comorbidity and can be carried out at home. There are various options of carrying out HIIT training concerning type of exercises…	Opinion article
Psychology, Physical Activity, and Post-pandemic Health: An Embodied Perspective	Haney Aguirre-Loaiza , Antonio Mejía-Bolaño , Juliana Cualdrón and Sarah Ospina	45	opinion	LM	2021-03-05	Colombia	COVID-19, children, obesity, mental health–related quality of life, sedentary behavior, physical inactivity, exercise, cognition & emotion	N/A	N/A	N/A	N/A	N/A	N/A	N/A	Due to the pandemic, it is recommended to do home PA in ordner to better deal with the situation. As schools have closed, education about PA and health as well as food and sleep schedules of children are negatively affected. Consequences of coronavirus disease 2019 on PA and health: people's life quality is negatively affected (emotional and physical); PA decreased while sedentary behavior and ca…	Opinion article
Born to Run Out of COVID-19: What Gives Us Wings	Luca Filipas, Antonio La Torre, Livio Luzi, Roberto Codella	46	opinion	LM	2020-08-25	Italy	global health, physical activity, Olympics, endurance running, metabol	N/A	N/A	N/A	N/A	N/A	N/A	N/A	Due to the pandemic, the possibilities of being physically active are sharply reduced which increases the risk of developing cardiovascular and metabolic diseases. The pandemic could have a long-lasting effect on people's PA. Reduced PA and quarantine periods are associated with decreased mental well-being. Even brief periods of physical inactivity can lead to negative health effects, but a seden…	Opinion article
COVID-19 Pandemic and Physical Exercise: Lessons Learnt for Confined Communities	Amine Ghram, Nicola Luigi Bragazzi, Walid Briki, Yaser Jenab, Mehdi Khaled, Monoem Haddad and Karim Chamari	47	narrative review	RV	2021-05-05	Iran, Canada, Qatar, Singapore	coronavirus, physical activity, exercise, incarcerated, prison, health, sedentary	N/A	N/A	N/A	N/A	N/A	N/A	N/A	The COVID-19 pandemic is still ongoing, exerting a dramatic, detrimental impact on PA-related patterns and sedentary lifestyle and posing severe challenges for asylum seekers, refugees, and prisoners, globally. The available body of evidence suggests that exercise is medicine and protects from infections, mainly among specific vulnerable and frail populations. Physical exercise, indeed, positivel…	Review article
Social and Psychophysiological Consequences of the COVID-19 Pandemic: An Extensive Literature Review	Vicente Javier Clemente-Suárez , Athanasios A. Dalamitros , Ana Isabel Beltran-Velasco , Juan Mielgo-Ayuso and Jose Francisco Tornero-Aguilera	48	narrative review	JG	2020-12-16	Spain, Colombia, Greece	COVID-19, pandemic, stress, anxiety, depression, nutrition, gut, physical activity	N/A	N/A	The present extensive literature review assesses the social, psychological, and physiological consequences of COVID-19, reviewing the impact of quarantine measures, isolation, vast human loss, social and financial consequences in the family’s economies, and its impact on the psychological health of the population. We also discussed the effect of psychophysiological factors, considering the impact…	N/A	N/A	N/A	N/A	Depression, anxiety, panic attacks, somatic symptoms, and PTSD symptoms, delirium, psychosis, and even suicidality may be experienced according to the psychological and psychosocial stressors/triggers.The fear and normalization process of the new reality creates an extremely stressful and novel context for the population. Confinement and restriction measures translates to a sudden stop of citizen…	Review article
Physical Exercise and Immune System in the Elderly: Implications and Importance in COVID-19 Pandemic Period	Fabiana Rodrigues Scartoni, Leandro de Oliveira Sant’Ana , Eric Murillo-Rodriguez , Tetsuya Yamamoto , Claudio Imperatori , Henning Budde , Jeferson Macedo Vianna and Sergio Machado	49	narrative review	RV	2020-11-19	Brazil, Mexico, Japan, Italy, Germany	COVID-19, elderly, health promotion, immune system, physical exercise	N/A	N/A	N/A	N/A	N/A	N/A	N/A	Thus, in this paper, we discussed the physical exercise as medicine if the training status is enough to protect the elderly against COVID-19 infection, about the role of physical activity on immunosuppression. Possible risks for COVID-19 infection, and the old training methods, such as no-load resistance training as possible resistance exercise strategies and high-intensity interval training, as …	Mini review article
Comparison Between Conventional Intervention and Non-immersive Virtual Reality in the Rehabilitation of Individuals in an Inpatient Unit for the Treatment of COVID-19: A Study Protocol for a Randomized Controlled Crossover Trial	Talita Dias da Silva , Patricia Mattos de Oliveira , Josiane Borges Dionizio , Andreia Paiva de Santana , Shayan Bahadori, Eduardo Dati Dias , Cinthia Mucci Ribeiro, Renata de Andrade Gomes, Marcelo Ferreira, Celso Ferreira, Íbis Ariana Peña de Moraes , Deise Mara Mota Silva, Viviani Barnabé, Luciano Vieira de Araújo, Heloísa Baccaro Rossetti Santana and Carlos Bandeira de Mello Monteiro	50	methods	MB	2021-02-24	Brazil, UK	coronavirus, telerehabilitation, virtual reality exposure therapy, hospitals, rehabilitation, autonomicnervous system, physical functional performance	50	Patients hospitalized with confirmed diagnosis of COVID-19	This is a study protocol with the aim of comparing the conventional physical therapy intervention with the use of a non-immersive VR software during COVID-19 hospitalization. will be divided in two groups under physiotherapy treatment using conventional or VR intervention: Group A: participants with COVID-19 will start the first day of the protocol with VR tasks in the morning and then in the sec…	Statistical analysis will be performed using IBM-SPSS (version 26.0, IBM Corp., Armonk, NY, USA). As dependent variables, all HRV indices will be considered, as well as test scores of Barthel Index, TUG, MRC, BRUMS, ES, VASS, Borg Scale, SaO2, RR, and HR. If the data meet the assumptions of normality, multiple analysis of variance will be used to compare the study groups (virtual group and conven…	Multiple assessments. With every intervention and after 7 and 30 days of follow-up after hospital discharge. Not all assessments are used the same amount of times.	same sample	Experimental (randomized controlled crossover protocol)	N/A	Study protocol article
Perception of the sports social environment after the development and implementation of an identification tool for contagious risk situations in sports during the COVID-19 pandemic	José Ramón Lete-Lasa, Rafel Martín-Acero, Javier Rico-Díaz, Joaquín Gómez-Varela and Dan Río-Rodríguez	51	methods		provisionally accepted on 31.05.2021											Methods article
Design and Validation of a Scale for Measuring Well-Being of Children in Lockdown (WCL)	Naiara Berasategi, Nahia Idoiaga, Maria Dosil, Amaia Eiguren	52	methods	RV	2020-09-18	Spain	children, well-being, scale, validation, lockdown, COVID-19	1046	Children (aged between 2 and 14 years)	Design and validate a survey about “Well-being of Children in Lockdown” (WCL) consisting of 6 dimensions: Emotions (5 items), Playful and creative activities (4 items), Academic (3 items), Addictions (4 items), Routine (4 items), and Physical activity (2 items). 4-point Likert-type scale ranging from strongly agree (4) to strongly disagree (1). Expert consideration and pilot study before the actu…	For the purpose of comparing the proposed measurement scale, exploratory factor analysis was carried out to identify the number and composition of the common factors (latent variables) necessary to explain the common variance of all items analyzed and to thus validate the scale. The calculation that determines the desired sample for this type of research is calculated through a statistical platfo…	1 (during confinement) (+ pilot study with 65 participants)	N/A	(Cross-sectional)	The survey, entitled “Well-being of Children in Lockdown” (WCL), is composed of six subscales: Emotions, Playful and creative activities, Education, Addictions, Routine, and Physical Activity. Exploratory factor analyses indicate that all the reliability indices were acceptable. The survey demonstrated adequate reliability (alpha = 0.804). We were thus able to confirm the validity of this simple …	Original research article
Corrigendum: Changes in Diet, Sleep, and Physical Activity Are Associated With Differences in Negative Mood During COVID-19 Lockdown	Joanne Ingram , Greg Maciejewski and Christopher J. Hand	See 14		N/A	2020-10-21	N/A	N/A	N/A	N/A	N/A	N/A	N/A	N/A	N/A	A correction has been made to Funding. The corrected statement reads as follows: Funding was awarded as part of a portfolio submission by the University of the West of Scotland to the Chief Scientist Office, part of the Scottish Government Health and Social Care Directorate.The authors apologize for this error and state that this does not change the scientific conclusions of the article in any wa…	Correction Article
Corrigendum: Self-Perception of Changes in Routines in Adults and Older Adults Associated to Social Distancing Due to COVID-19—A Study in São Paulo, Brazil	Adriana Machado-Lima, Angélica Castilho Alonso, Débora Gozzo, Gisele Garcia Zanca, Guilherme Carlos Brech, José Maria Montiel, Marta Ferreira Bastos, Priscila Larcher Longo and Sandra Regina Mota-Ortiz	See 15		MT	2021-05-19	Brazil	N/A	N/A	N/A	N/A	N/A	N/A	N/A	N/A	In the original article, there was an error. A citation was inserted incorrectly at the end of a paragraph. A correction has been made to Discussion, Paragraph 6.	Correction article
Teacher's Physical Activity and Mental Health During Lockdown Due to the COVID-2019 Pandemic	Leire Aperribai , Lorea Cortabarria, Triana Aguirre, Emilio Verche and África Borges			RV	2020-11-11	Spain	COVID-19, mental health, physical activity, teacher, lockdown	345	Teachers currently teaching in Spain in primary and secondary education	A mixed methods design, known as the third paradigm (quantitative and qualitative data) has been used. A Google Form questionnaire that included information about sociodemographic variables, teaching working conditions, and outdoor and indoor physical activities. The Spanish version of the GHQ-12 measuring mental health. Open questions analyzed with the ALCESTE software.	Cronbach’s alpha was estimated to analyze the reliability index of the GHQ-12 scale. To analyze the effect of physical activity with t-test, the participants were divided into two groups, differentiating between those who performed less and more physical activity. Quantitative data were analyzed using the JASP software. Quantitative information was triangulated to explore which were the best pred…	1 (in the first three weeks of the lockdown, between the last week of April and the first week of May in 2020 and after 6 weeks that online education was established at all educational level)	N/A	Cross-sectional	Results showed that indoor physical activity acts as preventive in lockdown situations, whereas the level of activity does not affect mental health. Also, teachers have experienced higher levels of distress due to the workload generated during the lockdown. No statistically significant differences in mental health between teachers with high and low levels of physical activity were found.	Original research article
Perception of the Sports Social Environment After the Development and Implementation of an Identification Tool for Contagious Risk Situations in Sports During the COVID-19 Pandemic	José Ramón Lete-Lasa, Rafael Martín-Acero, Javier Rico-Díaz , Joaquín Gómez-Varela and Dan Río-Rodríguez				2020-11-26
No Evidence for a Decrease in Physical Activity Among Swiss Office Workers During COVID-19: A Longitudinal Study	Andrea Martina Aegerter , Manja Deforth, Gisela Sjøgaard , Venerina Johnston, Thomas Volken , Hannu Luomajoki, Julia Dratva, Holger Dressel, Oliver Distler , Markus Melloh, Achim Elfering , the NEXpro Collaboration Group , Andrea M. Aegerter, Marco Barbero, Beatrice Brunner, Jon Cornwall, Yara Da Cruz Pereira, MD, OD, JD, HD, Tobias Egli, AE, Markus J. Ernst, Irene Etzer-Hofer, Deborah Falla, Mic…			JG	2021-02-11	Switzerland, Denmark, Australia	coronavirus, COVID-19, SARS-CoV-2, lockdown, physical exercise, health promotion, public health, shutdown	76	Office workers from two Swiss organizations	All data were collected through a 30-min online questionnaire, but only the International Physical Activity Questionnaire (IPAQ-SF) data were analyzed for this study. UNIPARK© (Berlin, Germany) was the platform used to host the online questionnaire. The IPAQ-SF asks for physical activity (e.g., during leisure time, housework, gardening, work, and transportation) within the last 7 days, and distin…	Participants’ characteristics were analyzed using descriptive statistics. The normality assumption was investigated by Q-Q plots, boxplots, and Shapiro–Wilk test. To test the mean difference in total physical activity (MET min/week) between baseline and follow-up measures, one-sided paired sample t-test was used. If the assumption of normal distribution was not met, Wilcoxon signed-rank test was …	2: Baseline data used in this analysis is the level of physical activity 10 weeks before the COVID-19 pandemic became effective (first case) in Switzerland (January 2020), while the follow-up data represent the physical activity during the fourth (and fifth) week of lockdown (April 2020)	same sample	Longitudinal	The COVID-19 pandemic did not result in a reduction in total physical activity levels among a sample of Swiss office workers during the first weeks of lockdown. About 75% of the participants met the recommendations on minimal physical activity, both before the COVID-19 pandemic and during the lockdown. Weak statistical evidence for a decline in total physical activity in metabolic equivalent of t…	Original research article
Relationship between Acute Stress Responses and Quality of Life in Chinese Health Care Workers during the COVID-19 Outbreak	Lan Zhang , Rongjian Ji , Yanbo Ji, Min Liu, Renxiu Wang and Cuiping Xu			ML	2021-03-16	China	acute stress, coronavirus, health care workers, quality of life, China	525 (455 were included in the study)	Chinese health care workers from 15 hospitals. The participants were divided into three categories according to their occupation: (1) doctors; (2) nurses; (3) auxiliary staff, including technical executives (pharmacists, therapists, dieticians, and so others). Frontline medical staff were defined as individuals who had direct contact with confirmed or suspected cases through diagnosis, treatment,…	Participants completed an online self-report questionnaire to assess their acute stress and quality of life. It included a demographic questionnaire (gender, age, marital status, occupation, professional title, education level, disease, physical activity level, and work status), questions related to COVID-19. Acute stress response was measured by the Stanford Acute Stress Reaction Questionnaire (…	Descriptive statistics were generated for all variables. The continuous demographic data included mean and standard deviation (SD), whereas frequencies and percentages were used to summarize the categorical variables. For each variable, Kolmogorov-Smirnov’s test was utilized to inspect the normality, and Levene’s test was performed to determine the homogeneityof variance. The independent-samplest…	1: during COVID-19 (10 February to 17 February, 2020)	N/A	(descriptive) cross-sectional	Nearly half of the participants experienced dissociative reactions; 26.6% reported symptoms of trauma re-experience; 22.6% exhibited avoidance symptoms; 42.4% experienced hyperarousal, and 31.9% suffered from maladaptive behaviors. The results regarding acute stress responses varied significantly among the differences in marital status, physical activity, work status, perceived risk of contractin…	Original research article
"Oh, my God! My season is over!" COVID-19 and regulation of the psychological response in Spanish high-performance athletes	Juan González Hernández , Clara López-Mora, Arif YÜCE , Abel Nogueira-López and Maria Isabel Tovar-Gálvez			ML	2021-03-24	Spain, US, Turkey, Spain, Mexico, Angola	distress tolerance, anxiety, depression, athletes, COVID-19	284	Spanish high-level athletes in Olympic programs	The DASS-21 (Depression, Anxiety, and Stress Scale; 21 items; measuring emotional distress in three subcategories: stress, anxiety, and depression), Toronto-20 (alexithymia; 20 items measuring inability to control and recognize emotion), and Distress Tolerance Scale (15 items assessing the degree to which individuals experience and cope with psychological distress), questionnaires were administer…	We calculated descriptive measures (tendency and Kolmogorov–Smirnov) of stress, anxiety, depression, distress, and alexithymia. We also calculated the internal consistency (Cronbach α and Cohend) of stress, anxiety, depression, distress, and alexithymia. We performed t-tests to study the mean differences of stress, anxiety, depression, distress, and alexithymia between professionals, Olympians an…	1: from March to June 2020	N/A	Cross-sectional (descriptive and transversal design)	The descriptive data indicate that the scores on dysfunctional psychological response of the selected sample were above the normal average scores for each variable. Only alexithymia and depression showed levels around the mean. The results suggest that the analyzed athletes indicate high levels of dysfunctional response (e.g., anxiety, stress, depression, and alexithymia) when their tolerance is …	Original research article
Depression and anxiety among quarantined people, community workers, medical staff and general population in the early stage of COVID-19 epidemic	Xiaoling Li, Hegao Yu, Weiqiang Yang, Qihua Mo, Zhanggui Yang, Shuangshuang Wen, Fei Zhao, Weishun Zhao, Yongyan Tang, Liang Ma, Ruifen Zeng, Xia Zou and Hanli Lin			JG	2021-03-26	China	depression, anxiety, COVID-19, epidemic information dissemination, risk factors	3303	quarantined people, community workers, medical staff and general population in China sampled via WeChat	The online questionnaire consisted five parts, including demographic characteristics, COVID-19 epidemic-exposure histories, concerns toward the COVID-19 epidemic, the Zung’s self-rating anxiety scale (SAS) (20 items) and self-rating depression scale (SDS) (20 items) for evaluating psychological symptoms	The categorical variables were shown as frequency and proportion (%). The Chi-square test was used to compare the demographic characteristics and different mental health statuses. A power calculation was conducted. A sample size of 3,303 can achieve 0.99 and 0.97 power to detect the difference of depression and anxiety between five groups of participants (general public, general medical staffs, f…	1: from March 5 to March 19, 2020	N/A	Cross-sectional	Out of 3,303 participants, the quarantined people (40.9%), community workstation staffs-policemen-volunteers (CPV) (36.4%) and general public (30.7%) reported higher percentages of depression than the general medical staff (18.4%). Moreover, the quarantined people (19.1%) also showed higher prevalence of anxiety than the general public (9.1%) and the general medical staff (7.8%). The quarantined …	Original research article
